# Supplementary material for: Ecogeography and utility to plant breeding of the crop wild relatives of sunflower (Helianthus annuus L.)
Source: Front Plant Sci. 2015 Oct 8;6:841. doi: 10.3389/fpls.2015.00841 (PMC4597133; doi:10.3389/fpls.2015.00841)
Supplement: Supplementary file 1 [file Table1.XLSX]

## Sheet: Sheet1
Table S1. Helianthus taxa which have provided useful traits for cultivated sunflower
Taxon	Trait	Reference
Helianthus annuus (wild)	Pest, disease resistance, salt tolerance, drought tolerance	Qi et al., 2012; Miller & Gulya, 1988; Jyoti & Brewer, 1999; Kane & Rieseberg, 2007
Helianthus annuus (wild)	Herbicide tolerance	Al-Khatib & Miller, 2000; Miller & Al-Khatib, 2002
Helianthus anomalus	Fertility restoration	Seiler, 1991a
Helianthus argophyllus	Downy mildew resistance, disease resistance, fertility restoration, salt tolerance, drought tolerance	Sieler, 1991a; Miller & Gulya, 1988; Jan et al., 2004; Hulke et al., 2010; Seiler, 1994
Helianthus arizonensis	High linoleic acid concentrations in seed (potential)	Seiler, 1984
Helianthus atrorubens	High linoleic acid concentrations in seed (potential)	Seiler, 1984
Helianthus bolanderi	Fertility restoration	Seiler, 1991a; Jan, 1992
Helianthus debilis	Powdery mildew resistance; fertility restoration	Jan & Chandler, 1988; Seiler, 1991a
Helianthus debilis subsp. Tariflorus	Resistance to broomrape	Velasco et al., 2012
Helianthus deserticola	Downy mildew resistance	Seiler, 1991b
Helianthus divaricatus	Broomrape resistance	Jan et al., 2002
Helianthus giganteus	Fertility restoration; cytoplasmic male sterility	Whelan & Dedio, 1980; Seiler, 2000
Helianthus grosseserratus	Broomrape resistance	Jan et al., 2002
Helianthus hirsutus	Fertility restoration	Seiler, 1991c; Seiler, 2000
Helianthus maximilianii	Broomrape resistance; Cytoplasmic male sterility	Whelan & Dedio, 1980; Jan et al., 2002
Helianthus neglectus	Fertility restoration	Seiler, 1991a
Helianthus paradoxus	Salt tolerance; fertility restoration	Seiler, 1991a; Lexer et al., 2003; Lexer et al., 2004; Miller & Seiler, 2003
Helianthus pauciflorus	Cytoplasmic male sterility; sclerotinia resistance	Miller & Gulya, 1999; Jan et al., 2006
Helianthus petiolaris	Verticillium resistance; disease resistance ; cytoplasmic male sterility ; sunflower moth resistance; fertility restoration	Hoes et al., 1973; Rogers et al., 1984;Prescott-Allen & Prescott-Allen, 1986; Seiler, 1991a; Jan et al., 2004
Helianthus praecox	Downy mildew, rust, verticillium wilt and broomrape resistance; fertility restoration; downy mildew resistance	Seiler, 1991a; Seiler, 1991b
Helianthus resinosus	Fertility restoration	Seiler, 1991c
Helianthus salicifolius	High crude protein concentration in leaves (potential)	Seiler, 1983
Helianthus silphioides	High oleic acid concentrations in seed (potential)	Seiler, 1984
Helianthus strumosus	Fertility restoration	Seiler, 2000
Helianthus tuberosus	Broomrape resistance; sunflower moth resistance; fertility restoration	Putt, 1978;Rogers et al., 1984; Seiler, 2000
Supplemental References
Al-Khatib, K., and Miller J.F. (2000). Registration of four genetic stocks of sunflower resistant to imidazolinone herbicides. Crop Science, 40, 869-870.
Hoes, J.A., Putt, E.D., and Enns, H. (1973). Resistance to Verticillium wilt in collections of wild Helianthus in North America. Phytopathology, 63, 1517-1520.
Hulke, B.S., Miller,J.F., Gulya,T.J., & Vick, B.A. (2010) Registration of the oilseed sunflower genetic stocks HA 458, HA 459, and HA 460 possessing genes for resistance to downy mildew. Journal of Plant Registrations, 4, 1-5.
Jan, C.C. and Chandler, J.M. (1988). Registration of powdery mildew resistant sunflower germplasm pool, PM 1. Crop Science, 28, 1039-1040.
Jan, C.C. (1992). Registration of sunflower amphiploid germplasm line, ANN-BOL-AMP1. Crop Science, 32, 1513-1513.
Jan C.C, Fernandez-Martinez J.M, Ruso J, and Muñoz-Ruz J. (2002). Registration of Four Sunflower Germplasms with Resistance to Orobanche cumana Race F. Crop Science, 42, 2217-2218.
Jan, C.C., Quresh, Z. and Gulya, T.J. (2004). Registration of seven rust resistant sunflower germplasms. Crop Science, 44, 1887-1888.
Jan, C.C., Miller, J.F., Seiler, G.J., and Fick, G.N. (2006). Registration of one cytoplasmic male sterile and two fertility restoration sunflower genetic stocks. Crop Science, 46, 1835-1835.
Jyoti, J.L., and Brewer, G.J. (1999). Resistance in sunflower and interaction with Bacillus thuringiensis for control of banded sunflower moth (Lepidoptera: Tortricidae). Journal of economic entomology, 92, 1230-1233.
Kane, N. C., and Rieseberg, L. H. (2007). Selective sweeps reveal candidate genes for adaptation to drought and salt tolerance in common sunflower, Helianthus annuus. Genetics, 175, 1823-1834.
Lexer, C., Welch, M.E., Durphy, J.L., and Rieseberg, L.H. (2003). Natural selection for salt tolerance quantitative trait loci (QTLs) in wild sunflower hybrids: implications for the origin of Helianthus paradoxus, a diploid hybrid species. Molecular Ecology, 12, 1225-1235.
Lexer, C., Lai, Z. and Rieseberg, L.H. (2004). Candidate gene polymorphisms associated with salt tolerance in wild sunflower hybrids: implications for the origin of Helianthus paradoxus, a diploid hybrid species. New Phytologist, 161, 225–233.
Miller, J.F., and Gulya, T.J. (1988). Registration of six downy mildew resistant sunflower germplasm lines. Crop Science, 28, 1040-1041.
Miller, J.F., and Al-Khatib, K. (2002). Registration of imidazolinone herbicide-resistant sunflower maintainer (HA 425) and fertility restorer (RHA 426 and RHA 427) germplasms. Crop Science, 42, 988-989.
Miller, J. F., & Seiler, G. J. (2003). Registration of five oilseed maintainer (HA 429–HA 433) sunflower germplasm lines. Crop science, 43, 2313-2314.
Prescott-Allen, R., and Prescott Allen, C. (1986). The first resource: wild species in the North American economy. Yale University, New Haven.
Putt, E.D. (1978) History and present world status. In: Sunflower and science and technology (ed. Carter, J.P.). pp. 1–29. American Society of Agronomy, Madison, WI (USA).
Qi, L.L., Seiler, G.J., Vick, B.A., and Gulya, T.J. (2012). Genetics and mapping of the R 11 gene conferring resistance to recently emerged rust races, tightly linked to male fertility restoration, in sunflower (Helianthus annuus L.). Theoretical and Applied Genetics, 125, 921-932.
Rogers, C.E., Thompson, T.E., and Seiler,G.J. (1984). Registration of three Helianthus germplasms for resistance to the sunflower moth. Crop Science, 24, 212-213.
Seiler G.J. (1983). Protein and mineral concentrations of selected wild sunflower species. Crop Sci, 76, 289-294.
Seiler G.J. (1984). Evaluation of Seeds of Sunflower Species for Several Chemical and Morphological Characteristics. Crop Sci, 25, 183-187.
Seiler, G.J. (1991a). Registration of 15 interspecific sunflower germplasm lines derived from wild annual species. Crop Science, 31, 1389-1390.
Seiler, G.J. (1991b). Registration of 13 downy mildew tolerant interspecific sunflower germplasm lines derived from wild annual species. Crop Science, 31, 1714-1716.
Seiler, G.J. (1991c). Registration of six interspecific sunflower germplasm lines derived from wild perennial species. Crop Science, 31, 1097-1098.
Seiler, G. J. (1994). Progress report of the working group of the evaluation of wild Helianthus species for the period 1991 to 1993. Helia, 17, 87-92.
Seiler, G.J. (2000). Registration of 10 interspecific germplasms derived from wild perennial sunflower. Crop Science, 40, 587-588.
Velasco, L., Pérez‐Vich, B., Yassein, A.A., Jan, C.C., and Fernández‐Martínez, J.M. (2012). Inheritance of resistance to sunflower broomrape (Orobanche cumana Wallr.) in an interspecific cross between Helianthus annuus and Helianthus debilis subsp. tardiflorus. Plant Breeding, 131, 220-221.
Whelan, E.D.P. and Dedio, W. (1980). Registration of sunflower germplasm composite crosses CMG-1, CMG-2, and CMG-3. Crop Science, 20, 832-832.
