# Supplementary material for: Ecogeography and utility to plant breeding of the crop wild relatives of sunflower (Helianthus annuus L.)
Source: Front Plant Sci. 2015 Oct 8;6:841. doi: 10.3389/fpls.2015.00841 (PMC4597133; doi:10.3389/fpls.2015.00841)
Supplement: Supplementary file 2 [file Table2.XLSX]

## Sheet: Table S1
Table S2. Name and location of the 31 herbaria and five germplasm Institutes from which taxa data were sourced.
Institution Name	Number of records	Number of Germplasm records	Number of Herbarium records
Australian Tropical Grains Germplasm Centre	443	443
Australia's Virtual Herbarium	212	0	212
World Vegetable Center	5	0	5
Bioversity International	3907	3607	300
Natural History Museum Herbarium	11	0	11
California Academy of Sciences	136	0	136
Consortium of Pacific Northwest Herbaria	410	0	410
Centro de Referência em Informação Ambiental	3	0	3
Royal Botanic Gardens Edinburgh	178	0	178
Field Museum	20	0	20
Florida State University Herbarium	327	0	327
Global Biodiversity Information Facility	42	0	42
Harvard University Herbarium	55	0	55
Jardim Botanico do Rio de Janeiro	2	0	2
Royal Botanic Gardens, Kew	2	0	2
Millennium Seed Bank Partnership of the Royal Botanic Gardens Kew,	20	20	0
Denver Botanic Gardens Herbarium	25	0	25
Herbário do Jardim Botânico do IICT	1	0	1
Universidade Lisboa Museu Nacional de História Natural e da Ciência	1	1	0
Real Jardín Botánico de Madrid	41	0	41
Manchester University Herbarium	19	0	19
Missouri Botanical Garden Herbarium	178	2	176
Nationaal Herbarium Nederland (NHN) Leiden	53	0	53
New York Botanical Garden Herbarium	385	0	385
Academy of Natural Sciences Herbarium	112	0	112
Plants of Taiwan	2	0	2
Helianthus winteri (Asteraceae), a New Perennial Species From the Southern Sierra Nevada Foothills, California DOI:10.5642/aliso.20133101.04	10	0	10
University of British Columbia Herbarium	319	0	319
University of California (UC) and Jepson Herbaria (JEPS)	1133	0	1133
University of California, Riverside Herbarium	79	0	79
Smithsonian Institution, National Herbarium	416	0	416
GRIN NPGS	226	145	81
United States Department of Agriculture, National Plant Germplasm System, Germplasm Resources Information Network (GRIN), USA	3779	2455	1324
West Virginia University Herbarium	257	0	257
