# Supplementary material for: Ecogeography and utility to plant breeding of the crop wild relatives of sunflower (Helianthus annuus L.)
Source: Front Plant Sci. 2015 Oct 8;6:841. doi: 10.3389/fpls.2015.00841 (PMC4597133; doi:10.3389/fpls.2015.00841)
Supplement: Supplementary file 3 [file Table3.XLSX]

## Sheet: Table_S2
Table S3. Bioclimatic and biophysical variables examined and correlation between climatic variables and selected principal components.
Variable code	Name of variable	Dim 1	Dim 2	Dim 3
Bio 1	mean annual temperature	0.544727	0.700501	0.437713
Bio 2	mean diurnal range	0.639155	-0.34707	-0.13689
Bio 3	Isothermality	0.788591	0.384254	-0.30259
Bio 4	Temperature seasonality	-0.58056	-0.68087	0.270676
Bio 5	Max temp warmest month	0.644142	0.242837	0.553567
Bio 6	Min temp coldest month	0.575307	0.786452	0.126865
Bio 7	Temperature annual range	-0.31873	-0.82099	0.178341
Bio 8	Mean temperature wettest quarter	-0.10769	0.107244	0.720534
Bio 9	Mean temp of driest quarter	0.68584	0.555626	-0.15452
Bio 10	Mean temp warmest quarter	0.390565	0.477277	0.714552
Bio 11	Mean temp coldest quarter	0.633537	0.741559	0.180182
Bio 12	Annual precipitation	-0.71653	0.67314	-0.00996
Bio 13	Precipitation in wettest month	-0.49449	0.657691	-0.15464
Bio 14	Precipitation in driest month	-0.69611	0.556238	0.13711
Bio 15	Precipitation Seasonality	0.657674	-0.20798	-0.26913
Bio 16	Precipitation in wettest quarter	-0.54807	0.636213	-0.20275
Bio 17	Precipitation in driest quarter	-0.69351	0.583176	0.14391
Bio 18	Precipitation in warmest quarter	-0.7832	0.297564	0.327484
Bio 19	Precipitation in coldest quarter	-0.21038	0.728553	-0.46918
Bio 20	Bulk density	0.164947	0.155513	0.791644
Bio 21	Cation Exchange Capacity	0.114978	-0.49426	0.195907
Bio 22	Percent Clay	-0.10219	0.106564	0.70485
Bio 23	Organic Carbon	-0.4549	0.235371	-0.49224
Bio 24	pH in H2O	0.694303	-0.56855	0.25585
Bio 25	Percent Silt	-0.64164	-0.30163	0.332168
Bio 26	Percent Sand	0.472057	0.141913	-0.57567
