# Supplementary material for: Ecogeography and utility to plant breeding of the crop wild relatives of sunflower (Helianthus annuus L.)
Source: Front Plant Sci. 2015 Oct 8;6:841. doi: 10.3389/fpls.2015.00841 (PMC4597133; doi:10.3389/fpls.2015.00841)
Supplement: Supplementary file 4 [file Table4.XLSX]

## Sheet: Sheet1
Table S4. Bioclimatic and biophysical variables partitioned into clusters using the R package FactoMineR variables. All of the cluster 1 variables are related to temperature and cluster 1 can be defined by dry climatic conditions. Cluster 2 is defined by precipitation variables, and is associated with humid climatic conditions and high soil organic matter. Cluster 3 contains a combination of soil…
Cluster 1
Variable	Category Mean	Overall Mean	Category SD	Overall SD
bio_3	0.446	0.385	0.052	0.075
bio_11	8.183	2.51	4.209	7.109
bio_6	0.762	-4.893	4.453	7.313
bio_9	17.482	8.763	7.33	11.621
bio_15	0.655	0.479	0.193	0.241
bio_1	16.549	13.015	3.926	5.038
bio_5	34.176	31.962	3.905	3.591
bio_10	24.999	23.193	4.066	3.799
Cluster 2
Variable	Category Mean	Overall Mean	Category SD	Overall SD
bio_14	69.412	26.278	14.196	27.132
bio_17	234.303	92.696	41.25	89.377
bio_12	1184.59	681.259	175.852	374.41
bio_18	327.409	182.56	73.402	126.058
bio_16	361.893	258.019	70.831	118.874
bio_19	265.014	157.402	72.751	128.142
bio_13	132.047	96.633	28.209	44.033
bio_23	15.109	10.238	8.484	8.792
bio_8	18.624	16.719	6.301	7.681
bio_6	-3.142	-4.893	5.148	7.313
bio_1	14.213	13.015	3.759	5.038
Cluster 3
Variable	Category Mean	Overall Mean	Category SD	Overall SD
bio_7	42.18	36.855	3.643	5.944
bio_4	96.942	80.439	14.966	19.418
bio_25	0.376	0.338	0.067	0.066
bio_21	21.901	19.223	4.415	5.139
bio_24	7.216	6.921	0.62	0.935
bio_18	192.051	182.56	91.789	126.058
bio_2	14.244	14.084	2.196	2.239
bio_8	16.228	16.719	6.783	7.681
bio_20	1533.69	1560.16	71.023	89.559
