# Supplementary material for: Ecogeography and utility to plant breeding of the crop wild relatives of sunflower (Helianthus annuus L.)
Source: Front Plant Sci. 2015 Oct 8;6:841. doi: 10.3389/fpls.2015.00841 (PMC4597133; doi:10.3389/fpls.2015.00841)
Supplement: Supplementary file 5 [file Table5.XLSX]

## Sheet: Supplemental table 3
Table S5. A) Geographic overlap as determined with respect to the smaller (minor range) in the bottom left, and larger range (major) in the top right. B) Difference between minor and major range overlap. Red indicates no geographic overlap, white indicates a small amount of overlap and blue indicates a larger amount of overlap.
A)	Helianthus annuus	Helianthus anomalus	Helianthus argophyllus	Helianthus arizonensis	Helianthus atrorubens	Helianthus bolanderi	Helianthus debilis cucumerifolius	Helianthus debilis debilis	Helianthus debilis silvestris	Helianthus debilis tardiflorus	Helianthus debilis vestitus	Helianthus deserticola	Helianthus divaricatus	Helianthus exilis	Helianthus giganteus	Helianthus grosseserratus	Helianthus hirsutus	Helianthus maximiliani	Helianthus neglectus	Helianthus niveus canescens	Helianthus niveus niveus	Helianthus niveus tephrodes	Helianthus paradoxus	Helianthus pauciflorus pauciflorus	Helianthus pauciflorus subrhomboideus	Helianthus petiolaris fallax	Helianthus petiolaris petiolaris	Helianthus praecox hirtus	Helianthus praecox praecox	Helianthus praecox runyonii	Helianthus resinosus	Helianthus salicifolius	Helianthus silphioides	Helianthus strumosus	Helianthus tuberosus	Helianthus winteri
Helianthus annuus		0.0368761	0.174058	0.0493344	0	0.132294	0.131828	0	0.0851003	0	0	0.116901	0.0033434	0.106517	0.000209503	0.227322	0.122773	0.372959	0.0585719	0.223184	0.00271453	0.0478959	0.0159788	0.358422	0.294312	0.321111	0.456306	0.00844022	0.00183965	0.0484854	0.000215917	0.117217	1.08636e-05	0.00979238	0.092853	0.0014431
Helianthus anomalus	0.633852		0	0.0231236	0	0	0	0	0	0	0	0.199335	0	0	0	0	0	0	0	0.0773987	0	0.0191493	0	0	0	0.113034	0	0	0	0	0	0	0	0	0	0
Helianthus argophyllus	0.53998	0		0	0.1218	0	0.631548	0.325752	0.535451	0.0207648	0.0552635	0	0.0714572	0	0.0547489	0.0638018	0.156808	0.1905	0.0403042	0.0117549	0	0	0.0227897	0.261065	0.000489812	0	0.112815	0.0431622	0.0246124	0.286804	0.0703511	0.0431387	0	0.0892378	0.0577723	0
Helianthus arizonensis	0.915547	0.0240722	0		0	0	0	0	0	0	0	0.0160178	0	0	0	0	0	0	0.0308456	0.131563	0	0.0261564	0.00410979	0	0.0153454	0.208188	0	0	0	0	0	0	0	0	0	0
Helianthus atrorubens	0	0	0.132603	0		0	0.406445	0.0542471	0	0.0126037	0	0	0.293627	0	0.228475	0.00170348	0.389781	0	0	0	0	0	0	0.00685386	0	0	0	0	0	0	0.658456	0	0	0.441334	0.243715	0
Helianthus bolanderi	0.799594	0	0	0	0		0	0	0	0	0	0	0	0.798628	0	0	0	0	0	0.218608	0	0.0669463	0	0	0	0	0	0	0	0	0	0	0	0	0	0.0157634
Helianthus debilis cucumerifolius	0.268299	0	0.851035	0	0.495801	0		0.169239	0.431796	0.0121003	0.0324393	0	0.238398	0	0.199347	0.0766909	0.383536	0.158011	0.032957	0.0104992	0	0	0.0200781	0.212959	0.00104605	0	0.0787706	0.0256907	0.0142211	0.179335	0.275916	0.0276057	0	0.335786	0.192265	0
Helianthus debilis debilis	0	0	0.983113	0	0.187946	0	0.806959		0	0.100276	0.250382	0	0.0261069	0	0	0	0.0287076	0	0	0	0	0	0	0	0	0	0	0	0	0	0.0458629	0	0	0.0385806	0.00461549	0
Helianthus debilis silvestris	0.516776	0	0.84103	0	0	0	0.999567	0		0	0	0	0	0	0	0.062945	0.118395	0.135214	0.000178166	0.000269226	0	0	0.000222445	0.156827	0	0	0.0232565	0.0893775	0.0432921	0.522488	0	0.0355713	0	0.023948	0.018809	0
Helianthus debilis tardiflorus	0	0	0.978437	0	0.698113	0	0.962264	0.978437	0		0	0	0.00760038	0	2.91805e-05	2.13933e-05	0.000325622	0	0	0	0	0	0	0	0	0	0	0	0	0	0	0	0	0.0066508	8.87579e-05	0
Helianthus debilis vestitus	0	0	1	0	0	0	0.983723	1	0	0		0	0.00172663	0	0	0	0.00386242	0	0	0	0	0	0	0	0	0	0	0	0	0	0	0	0	0.00484497	0	0
Helianthus deserticola	0.772231	0.37208	0	0.0316951	0	0	0	0	0	0	0		0	0	0	0	0	0	0	0.102866	0	0.0717697	0	0	0	0.107061	0	0	0	0	0	0	0	0	0	0
Helianthus divaricatus	0.00554106	0	0.116067	0	0.4272	0	0.277321	0.160868	0	0.800539	0.069176	0		0	0.604354	0.391108	0.550604	0.166265	0	0	0	0	0	0.223914	0.0163762	0	0.0210537	0	0	0	0.132851	0.00162861	0.0897539	0.660092	0.697724	0
Helianthus exilis	0.733783	0	0	0	0	0.859475	0	0	0	0	0	0	0		0	0	0	0	0	0.151671	0	0.0401015	0	0	0	0	0	0	0	0	0	0	0	0	0	0.016737
Helianthus giganteus	0.000381411	0	0.0813194	0	0.305441	0	0.21555	0	0	0.00269542	0	0	0.646975	0		0.278924	0.327487	0.115387	0	0	0	0	0	0.114412	0.0104213	0	0	0	0	0	0.107255	0	0	0.463011	0.581992	0
Helianthus grosseserratus	0.333423	0	0.117773	0	0.00279906	0	0.0992394	0	0.212888	0.00269542	0	0	0.429657	0	0.329964		0.587096	0.5909	0	0	0	0	0	0.669775	0.242856	0	0.263586	0	0.000192417	0.0187651	0.000616122	0.238188	0.0606304	0.38899	0.564585	0
Helianthus hirsutus	0.139826	0	0.397751	0	0.869107	0	0.652568	0.308779	0.575523	0.0619946	0.278739	0	0.773987	0	0.502186	0.737725		0.371046	0	0	0	0	0	0.416071	0.0680332	0	0.0939279	0	0.00529265	0.0250464	0.267236	0.169247	0.054346	0.648424	0.643093	0
Helianthus maximiliani	0.449222	0	0.447098	0	0	0	0.251177	0	0.60239	0	0	0	0.219701	0	0.16584	0.700889	0.390089		0.001611	1.22228e-05	0	0	0.000200603	0.633465	0.4651	0.00294533	0.529664	0.000171148	0.00497613	0.0456383	0	0.191779	0.0135615	0.175471	0.331695	0
Helianthus neglectus	0.866603	0	0.130856	0.0349047	0	0	0.169922	0	0.000317612	0	0	0	0	0	0	0	0	0.017151		0.152525	0	0	0.432	0.0275926	0.000385091	0.0998802	0.0453835	0	0	0	0	0	0	0	0	0
Helianthus niveus canescens	0.672051	0.295884	0.0119681	0.538816	0	0.350619	0.0138366	0	0.000433329	0	0	0.176491	0	0.268772	0	0	0	2.79e-05	0.510402		0.0187781	0.298426	0.0716656	0.00397526	0	0.262382	0.0118234	0	0	0	0	0	0	0	0	0.00555911
Helianthus niveus niveus	0.519068	0	0	0	0	0	0	0	0	0	0	0	0	0	0	0	0	0	0	0.722458		0	0	0	0	0	0	0	0	0	0	0	0	0	0	0
Helianthus niveus tephrodes	0.696785	0.0209492	0	0.0298897	0	0.11829	0	0	0	0	0	0.118446	0	0.0641386	0	0	0	0	0	0.983926	0		0	0	0	0.00997736	0	0	0	0	0	0	0	0	0	0.0208015
Helianthus paradoxus	0.794858	0	0.227024	0.00765864	0	0	0.332057	0	0.00109409	0	0	0	0	0	0	0	0	0.0071116	0.960066	0.738512	0	0		0.0111995	0	0.0105268	0.0152433	0	0	0	0	0	0	0	0	0
Helianthus pauciflorus pauciflorus	0.518976	0	0.48887	0	0.0114172	0	0.278924	0	0.539371	0	0	0	0.24864	0	0.136897	0.676414	0.516701	0.742929	0.221852	0.00725305	0	0	0.296499		0.297285	0	0.404117	0.00808566	0.00763159	0.0942701	0.0030327	0.142201	0.0324565	0.237982	0.381015	0
Helianthus pauciflorus subrhomboideus	0.352955	0	0.00115634	0.205817	0	0	0.00167133	0	0	0	0	0	0.02174	0	0.015051	0.289306	0.0712466	0.466838	0.00412895	0	0	0	0	0.350151		0.100155	0.453858	0	0	0	0	0.0106392	0	0.0159461	0.0962698	0
Helianthus petiolaris fallax	0.86046	0.489247	0	0.966499	0	0	0	0	0	0	0	0.203486	0	0	0	0	0	0.00602906	0.377481	0.282339	0	0.0371411	0.124179	0	0.206174		0	0	0	0	0	0	0	0	0	0
Helianthus petiolaris petiolaris	0.699595	0	0.198485	0	0	0	0.0979091	0	0.0743469	0	0	0	0.0223185	0	0	0.272642	0.12291	0.653227	0.336668	0.0202806	0	0	0.370897	0.422282	0.562224	0		0	0	0	0	0.136128	0.00969383	0.00939204	0.0804417	0
Helianthus praecox hirtus	1	0	1	0	0	0	1	0	0.990826	0	0	0	0	0	0	0	0	0.0144168	0	0	0	0	0	0.507208	0	0	0		0	0.123589	0	0	0	0	0	0
Helianthus praecox praecox	0.385151	0	1	0	0	0	0.974478	0	0.832947	0	0	0	0	0	0	0.0208817	0.867749	0.740139	0	0	0	0	0	0.844548	0	0	0	0		0.103504	0	0	0	0.000143439	0.00049678	0
Helianthus praecox runyonii	0.777931	0	1	0	0	0	0.997582	0	0.989984	0	0	0	0	0	0	0.160249	0.317216	0.526334	0	0	0	0	0	0.820066	0	0	0	0.530799	0.7471		0	0	0	0.000426875	0.000711346	0
Helianthus resinosus	0.00092655	0	0.0864218	0	0.893952	0	0.478647	0.102198	0	0	0	0	0.28403	0	0.207589	0.00151617	0.926508	0	0	0	0	0	0	0.00758086	0	0	0	0	0	0		0	0	0.294376	0.0985453	0
Helianthus salicifolius	0.795461	0	0.0736732	0	0	0	0.0703212	0	0.0378492	0	0	0	0.00523743	0	0	0.893506	0.917249	0.951536	0	0	0	0	0	0.542598	0.0531425	0	0.482193	0	0	0	0		0.00184953	0.0159306	0.141989	0
Helianthus silphioides	0.000246124	0	0	0	0	0	0	0	0	0	0	0	0.904012	0	0	0.72508	0.969481	0.220034	0	0	0	0	0	0.395521	0	0	0.108787	0	0	0	0	0.0041841		0.0237825	0.0458069	0
Helianthus strumosus	0.0154876	0	0.151972	0	0.671602	0	0.406201	0.253021	0.073666	0.749326	0.207528	0	0.683196	0	0.514156	0.412097	0.873072	0.222437	0	0	0	0	0	0.254758	0.0203057	0	0.00961215	0	0.0139211	0.00328095	0.663115	0.0542598	0.255476		0.59415	0
Helianthus tuberosus	0.12086	0	0.122658	0	0.457842	0	0.280237	0.0400349	0.0747802	0.0134771	0	0	0.852513	0	0.770361	0.622729	0.724992	0.354566	0	0	0	0	0	0.415787	0.103317	0	0.0920589	0	0.0649652	0.00725263	0.282303	0.627723	0.655919	0.697902		0
Helianthus winteri	1	0	0	0	0	0.992308	0	0	0	0	0	0	0	0.915385	0	0	0	0	0	0.769231	0	0.523077	0	0	0	0	0	0	0	0	0	0	0	0	0
B)	Helianthus annuus	Helianthus anomalus	Helianthus argophyllus	Helianthus arizonensis	Helianthus atrorubens	Helianthus bolanderi	Helianthus debilis cucumerifolius	Helianthus debilis debilis	Helianthus debilis silvestris	Helianthus debilis tardiflorus	Helianthus debilis vestitus	Helianthus deserticola	Helianthus divaricatus	Helianthus exilis	Helianthus giganteus	Helianthus grosseserratus	Helianthus hirsutus	Helianthus maximiliani	Helianthus neglectus	Helianthus niveus canescens	Helianthus niveus niveus	Helianthus niveus tephrodes	Helianthus paradoxus	Helianthus pauciflorus pauciflorus	Helianthus pauciflorus subrhomboideus	Helianthus petiolaris fallax	Helianthus petiolaris petiolaris	Helianthus praecox hirtus	Helianthus praecox praecox	Helianthus praecox runyonii	Helianthus resinosus	Helianthus salicifolius	Helianthus silphioides	Helianthus strumosus	Helianthus tuberosus	Helianthus winteri
Helianthus annuus		0.596976	0.365923	0.866212	0	0.6673	0.136471	0	0.431676	0	0	0.65533	0.00219765	0.627265	0.000171908	0.106101	0.017053	0.0762623	0.808031	0.448867	0.516353	0.648889	0.778879	0.160554	0.0586425	0.539349	0.243288	0.99156	0.383311	0.729446	0.000710633	0.678244	0.00023526	0.0056952	0.0280072	0.998557
Helianthus anomalus			0	0.000948602	0	0	0	0	0	0	0	0.172746	0	0	0	0	0	0	0	0.218486	0	0.00179991	0	0	0	0.376214	0	0	0	0	0	0	0	0	0	0
Helianthus argophyllus				0	0.0108026	0	0.219486	0.657361	0.305579	0.957672	0.944736	0	0.0446101	0	0.0265705	0.0539711	0.240943	0.256598	0.0905517	0.000213233	0	0	0.204234	0.227805	0.000666525	0	0.0856698	0.956838	0.975388	0.713196	0.0160708	0.0305345	0	0.0627337	0.0648861	0
Helianthus arizonensis					0	0	0	0	0	0	0	0.0156772	0	0	0	0	0	0	0.00405912	0.407253	0	0.00373326	0.00354885	0	0.190472	0.758311	0	0	0	0	0	0	0	0	0	0
Helianthus atrorubens						0	0.0893564	0.133699	0	0.685509	0	0	0.133573	0	0.0769661	0.00109558	0.479326	0	0	0	0	0	0	0.00456335	0	0	0	0	0	0	0.235496	0	0	0.230268	0.214127	0
Helianthus bolanderi							0	0	0	0	0	0	0	0.0608465	0	0	0	0	0	0.132011	0	0.0513433	0	0	0	0	0	0	0	0	0	0	0	0	0	0.976544
Helianthus debilis cucumerifolius								0.63772	0.567771	0.950164	0.951284	0	0.0389232	0	0.0162032	0.0225485	0.269033	0.0931654	0.136965	0.00333734	0	0	0.311979	0.0659657	0.000625281	0	0.0191385	0.974309	0.960257	0.818248	0.202731	0.0427155	0	0.0704146	0.0879727	0
Helianthus debilis debilis									0	0.87816	0.749618	0	0.134761	0	0	0	0.280071	0	0	0	0	0	0	0	0	0	0	0	0	0	0.0563354	0	0	0.21444	0.0354195	0
Helianthus debilis silvestris										0	0	0	0	0	0	0.149943	0.457128	0.467176	0.000139446	0.000164103	0	0	0.000871647	0.382544	0	0	0.0510904	0.901448	0.789655	0.467496	0	0.00227786	0	0.049718	0.0559712	0
Helianthus debilis tardiflorus											0	0	0.792939	0	0.00266624	0.00267402	0.061669	0	0	0	0	0	0	0	0	0	0	0	0	0	0	0	0	0.742675	0.0133883	0
Helianthus debilis vestitus												0	0.0674494	0	0	0	0.274876	0	0	0	0	0	0	0	0	0	0	0	0	0	0	0	0	0.202683	0	0
Helianthus deserticola													0	0	0	0	0	0	0	0.0736244	0	0.046676	0	0	0	0.0964258	0	0	0	0	0	0	0	0	0	0
Helianthus divaricatus														0	0.0426216	0.0385487	0.223383	0.0534364	0	0	0	0	0	0.0247266	0.00536375	0	0.00126485	0	0	0	0.151178	0.00360882	0.814258	0.023104	0.154789	0
Helianthus exilis															0	0	0	0	0	0.117101	0	0.0240371	0	0	0	0	0	0	0	0	0	0	0	0	0	0.898648
Helianthus giganteus																0.0510401	0.174699	0.0504531	0	0	0	0	0	0.0224853	0.00462973	0	0	0	0	0	0.100335	0	0	0.0511453	0.18837	0
Helianthus grosseserratus																	0.150629	0.109989	0	0	0	0	0	0.00663906	0.0464502	0	0.00905604	0	0.0206893	0.141484	0.000900051	0.655317	0.66445	0.0231072	0.0581435	0
Helianthus hirsutus																		0.0190429	0	0	0	0	0	0.100631	0.00321337	0	0.0289818	0	0.862457	0.29217	0.659272	0.748002	0.915135	0.224648	0.0818992	0
Helianthus maximiliani																			0.01554	1.56772e-05	0	0	0.00691099	0.109463	0.00173801	0.00308372	0.123563	0.0142456	0.735163	0.480696	0	0.759757	0.206473	0.046966	0.0228711	0
Helianthus neglectus																				0.357877	0	0	0.528066	0.194259	0.00374386	0.277601	0.291285	0	0	0	0	0	0	0	0	0
Helianthus niveus canescens																					0.70368	0.6855	0.666846	0.00327779	0	0.0199566	0.00845719	0	0	0	0	0	0	0	0	0.763672
Helianthus niveus niveus																						0	0	0	0	0	0	0	0	0	0	0	0	0	0	0
Helianthus niveus tephrodes																							0	0	0	0.0271637	0	0	0	0	0	0	0	0	0	0.502275
Helianthus paradoxus																								0.285299	0	0.113653	0.355654	0	0	0	0	0	0	0	0	0
Helianthus pauciflorus pauciflorus																									0.0528659	0	0.0181653	0.499123	0.836916	0.725795	0.00454816	0.400397	0.363064	0.0167761	0.0347725	0
Helianthus pauciflorus subrhomboideus																										0.106019	0.108366	0	0	0	0	0.0425033	0	0.00435956	0.00704738	0
Helianthus petiolaris fallax																											0	0	0	0	0	0	0	0	0	0
Helianthus petiolaris petiolaris																												0	0	0	0	0.346065	0.0990928	0.000220109	0.0116172	0
Helianthus praecox hirtus																													0	0.407211	0	0	0	0	0	0
Helianthus praecox praecox																														0.643596	0	0	0	0.0137777	0.0644684	0
Helianthus praecox runyonii																															0	0	0	0.00285408	0.00654129	0
Helianthus resinosus																																0	0	0.368739	0.183758	0
Helianthus salicifolius																																	0.00233457	0.0383292	0.485734	0
Helianthus silphioides																																		0.231694	0.610112	0
Helianthus strumosus																																			0.103752	0
Helianthus tuberosus																																				0
Helianthus winteri
