# Supplementary material for: Ecogeography and utility to plant breeding of the crop wild relatives of sunflower (Helianthus annuus L.)
Source: Front Plant Sci. 2015 Oct 8;6:841. doi: 10.3389/fpls.2015.00841 (PMC4597133; doi:10.3389/fpls.2015.00841)
Supplement: Supplementary file 6 [file Table6.XLSX]

## Sheet: Table_S4
Table S6. Geographic overlap of 12 sister taxa pairs present in our data.
Sister taxa	allopatric major	sympatric major	sympatric minor	sympatric dif	Range asymetry (% size of minor range relative to major range)
annuus-argophyllyus	NA	0.17	0.54	0.37	0.212589
bolanderi-exilis	NA	0.8	0.86	0.06	0.854746
petiolaris-neglectus	NA	0.05	0.34	0.29	0.0540382
preacox-debilis	0	NA	NA	NA	0.0726516
debilis silvestris-debilis cucmerifolius	NA	0.43	1	0.67	0.281061
debilis tardiflorus-debilis vestitus	0	NA	NA	NA	0.682632
pracox hiritus-praecox runyonii	NA	0.1	0.75	0.65	0.129843
niveus tephordes-petiolaris pet	0	NA	NA	NA	0.0830977
atrorubens-slphodies	0	NA	NA	NA	0.0655411
grosseserratus-gigantius	NA	0.28	0.33	0.05	0.729919
divaricatus-maximilliani	NA	0.17	0.22	0.05	0.636654
