# Supplementary material for: Ecogeography and utility to plant breeding of the crop wild relatives of sunflower (Helianthus annuus L.)
Source: Front Plant Sci. 2015 Oct 8;6:841. doi: 10.3389/fpls.2015.00841 (PMC4597133; doi:10.3389/fpls.2015.00841)
Supplement: Supplementary file 7 [file Table7.XLSX]

## Sheet: outlier accessions
Table S7. Populations of wild H. annuus that are outliers relative to domestic H. annuus so that they may be useful for abiotic stress breeding, (yellow indicates lower than 2.5% of the domestic annuus distribution, blue indicates outside the 97.5% of the domestic annuus distribution).
Count outlier accessions	Average per variable = 653		595				331				726				870				504				706				872				955				1139				588				666				890
lon	lat	Grin Accession	Mean annual temperature	lon	lat	Grin Accession	Mean diurnal range	lon	lat	Grin Accession	Isothermality	lon	lat	Grin Accession	Temperature seasonality	lon	lat	Grin Accession	Max temp warmest month	lon	lat	Grin Accession	Min temperature coldest month	lon	lat	Grin Accession	Temperature annual range	lon	lat	Grin Accession	Mean temperature wettest quarter	lon	lat	Grin Accession	Mean temperature of driest quarter	lon	lat	Grin Accession	Mean temperature warmest quarter	lon	lat	Grin Accession	Mean temp coldest quarter	lon	lat	Grin Accession	Annual precipitation	lon	lat
-107.164	38.5897	Not in GRIN	-0.3	-118.408	33.3678	Not in GRIN	7.7	-119.09	34.75	Not in GRIN	0.41	-121.743	36.6344	Not in GRIN	24.04	-119.928	38.7936	Not in GRIN	20.3	-119.27	37.2701	Not in GRIN	-5.8	-118.408	33.3678	Not in GRIN	16.4	-111.45	44.13	PI 531030	-6.4	-107.757	49.9617	Not in GRIN	-3	-107.164	38.5897	Not in GRIN	10.3	-123.897	49.1203	Not in GRIN	3.2	-115.373	32.815	PI 413079	54	-115.373	32.815
-115.833	52.6167	Not in GRIN	1	-124.456	49.3033	Not in GRIN	8.1	-119.076	34.7486	Not in GRIN	0.41	-119.086	34.109	Not in GRIN	24.18	-107.164	38.5897	Not in GRIN	20.3	-84.5667	38.3	PI 468436	-5.8	-117.248	32.8043	Not in GRIN	17.3	-111.45	44.1333	PI 531030	-6.4	-107.471	50.3394	Not in GRIN	-3	-105.574	39.9047	Not in GRIN	11.2	-102.85	34.5475	PI 468473	3.2	-115.397	32.8064	PI 649938	56	-115.397	32.8064
-105.574	39.9047	Not in GRIN	1.5	-125.267	50.0019	Not in GRIN	8.4	-97.7667	26.4667	PI 468449	0.41	-121.741	36.5992	Not in GRIN	24.85	-118.593	36.4508	Not in GRIN	20.6	-109.967	33.7906	Not in GRIN	-5.8	-119.086	34.109	Not in GRIN	17.5	-106.831	40.485	PI 435564	-6.3	-107.3	50.4167	Not in GRIN	-3	-119.928	38.7936	Not in GRIN	11.4	-104.461	35.3872	PI 435478	3.2	-115.417	33.0333	PI 613733	56	-115.417	33.0333
-120.85	56.25	Not in GRIN	1.7	-123.897	49.1203	Not in GRIN	8.8	-97.8314	27.4075	PI 613728	0.41	-121.74	36.6239	Not in GRIN	24.85	-105.574	39.9047	Not in GRIN	21	-121.383	41.05	PI 435586	-5.8	-117.144	32.7411	Not in GRIN	17.8	-115.767	49.5	Not in GRIN	-5.8	-105.2	42.2625	Not in GRIN	-3	-119.068	38.2519	Not in GRIN	11.7	-102.065	35.1736	Not in GRIN	3.2	-115.529	32.9786	PI 649816	60	-115.529	32.9786
-106.263	39.0436	PI 468624	1.7	-117.248	32.8043	Not in GRIN	8.8	-97.8147	27.2964	PI 435434	0.41	-121.732	36.6072	Not in GRIN	24.85	-121	50	Not in GRIN	21.1	-103.657	33.3719	PI 468547	-5.8	-118.421	34.0372	Not in GRIN	17.9	-120.017	51.8667	Not in GRIN	-5.7	-84.7911	40.7486	Not in GRIN	-3	-115.833	52.6167	Not in GRIN	11.8	-124.456	49.3033	Not in GRIN	3.3	-115.569	32.8476	Not in GRIN	62	-115.391	32.6936
-120.228	34.9433	Not in GRIN	14.2	-97.1636	27.8833	PI 468516	8.8	-97.8125	27.5756	PI 468519	0.41	-120.654	35.2841	Not in GRIN	27.65	-115.833	52.6167	Not in GRIN	21.1	-102.065	35.1736	Not in GRIN	-5.8	-117.094	32.5842	Not in GRIN	18	-121	50	Not in GRIN	-5.3	-84.6467	40.6878	Not in GRIN	-3	-119.9	39.3167	Not in GRIN	11.9	-123.53	42.1169	Not in GRIN	3.3	-115.391	32.6936	Not in GRIN	62	-115.556	33.341
-113.038	37.1611	Not in GRIN	14.2	-95.04	29.3558	Not in GRIN	8.9	-97.7989	27.5858	PI 494566	0.41	-118.421	34.0372	Not in GRIN	27.88	-120	50	Not in GRIN	21.4	-116.647	43.326	Not in GRIN	-5.8	-117.118	32.5436	Not in GRIN	18.1	-115.25	47.5	PI 531021	-4.8	-98.0875	39.7844	Not in GRIN	-3	-118.593	36.4508	Not in GRIN	12.3	-111	34	Not in GRIN	3.3	-115.562	32.7919	PI 649817	63	-115.737	33.4617
-102.059	34.1556	Ames 32028	14.2	-117.144	32.7411	Not in GRIN	9.1	-97.8386	27.3833	PI 468520	0.41	-117.118	32.5436	Not in GRIN	29.74	-119.068	38.2519	Not in GRIN	21.6	-103.823	33.4896	Not in GRIN	-5.8	-117.117	32.5519	Not in GRIN	18.1	-121.567	50.3667	Not in GRIN	-4.4	-108.052	39.4519	PI 468624	-2.9	-106.263	39.0436	PI 468624	12.4	-108.833	33.2194	PI 435603	3.3	-115.626	33.0397	PI 468580	66	-116.232	35.8728
-83.9849	34.5326	Not in GRIN	14.2	-95.0481	29.3589	PI 468504	9.1	-99.1175	29.3806	PI 649847	0.41	-117.117	32.5519	Not in GRIN	29.74	-120.85	56.25	Not in GRIN	21.7	-103.823	33.4976	Not in GRIN	-5.8	-117.087	32.5435	Not in GRIN	18.1	-116.783	43.0371	Not in GRIN	-4.4	-104.449	36.9194	Not in GRIN	-2.9	-120	50	Not in GRIN	12.7	-118.403	37.4806	Not in GRIN	3.3	-116.175	33.7	Not in GRIN	68	-116.224	35.8481
-122.169	37.4272	Not in GRIN	14.3	-124.836	49.2553	Not in GRIN	9.3	-94.8331	30.9106	PI 435415	0.41	-117.087	32.5435	Not in GRIN	29.74	-123.42	45.3	Not in GRIN	21.8	-102.061	35.2881	PI 435456	-5.8	-121.743	36.6344	Not in GRIN	18.3	-116.763	43.039	Not in GRIN	-4.4	-108.533	46.6	Not in GRIN	-2.9	-120.237	39.1664	Not in GRIN	13.1	-100.799	35.1989	PI 468482	3.3	-114.755	32.72	Not in GRIN	69	-115.569	32.8476
-116.673	33.1092	Not in GRIN	14.3	-117.118	32.5436	Not in GRIN	9.4	-94.8261	30.9814	PI 649810	0.41	-117.248	32.8043	Not in GRIN	29.88	-119.9	39.3167	Not in GRIN	21.8	-103.976	35.3194	PI 435480	-5.8	-117.138	32.7913	Not in GRIN	18.3	-111.835	41.0215	Not in GRIN	-4.3	-108.53	46.6	Not in GRIN	-2.9	-121	50	Not in GRIN	13.2	-102.061	35.2881	PI 435456	3.4	-116.102	35.1431	Not in GRIN	70	-115.562	32.7919
-116.545	33.1428	Not in GRIN	14.3	-117.117	32.5519	Not in GRIN	9.4	-100.312	28.5114	PI 468459	0.41	-117.094	32.5842	Not in GRIN	29.91	-121.567	50.3667	Not in GRIN	21.8	-118.403	37.4806	Not in GRIN	-5.8	-117.254	32.9681	Not in GRIN	18.6	-111.717	40.6372	Not in GRIN	-4.2	-86.7461	40.53	Not in GRIN	-2.9	-120.132	38.6472	Not in GRIN	13.2	-102.094	35.3703	PI 435457	3.4	-115.55	32.7833	PI 468579	70	-115.626	33.0397
-103.823	33.4896	Not in GRIN	14.3	-117.087	32.5435	Not in GRIN	9.4	-100.296	28.5036	PI 468525	0.41	-117.144	32.7411	Not in GRIN	30.16	-119.27	37.2701	Not in GRIN	22.1	-118.305	36.9367	Not in GRIN	-5.7	-121.741	36.5992	Not in GRIN	18.7	-120.038	47.4917	Not in GRIN	-3.7	-86.8906	40.4172	Not in GRIN	-2.9	-107.133	39.3231	Not in GRIN	13.4	-101.403	35.5106	PI 435461	3.4	-115.556	33.341	Not in GRIN	70	-116.102	35.1431
-103.823	33.4976	Not in GRIN	14.3	-117.094	32.5842	Not in GRIN	9.4	-100.192	28.4975	PI 435440	0.41	-117.89	33.6106	Not in GRIN	30.35	-120.132	38.6472	Not in GRIN	22.1	-120.246	40.1252	Not in GRIN	-5.7	-121.74	36.6239	Not in GRIN	18.7	-117.578	44.1155	Not in GRIN	-3.7	-96.3667	40.1333	Not in GRIN	-2.9	-119.27	37.2701	Not in GRIN	13.4	-118.407	37.4331	Ames 32139	3.5	-115.737	33.4617	Not in GRIN	71	-115.53	32.7309
-103.819	33.4311	Not in GRIN	14.3	-117.138	32.7913	Not in GRIN	9.4	-121.306	39.0564	Not in GRIN	0.41	-117.883	33.6027	Not in GRIN	30.35	-125.267	50.0019	Not in GRIN	22.3	-116.209	43.6036	Not in GRIN	-5.7	-121.732	36.6072	Not in GRIN	18.7	-116.897	44.4692	Not in GRIN	-3.6	-96.36	40.13	PI 531021	-2.9	-115.25	47.5	PI 531021	13.5	-83.8473	36.0187	Not in GRIN	3.5	-114.634	32.7394	PI 649815	71	-116.175	33.7
-100.799	35.1989	PI 468482	14.3	-97.2781	27.9122	PI 435427	9.4	-99.7858	29.2094	PI 649846	0.41	-118.343	33.8261	Not in GRIN	30.49	-105.746	32.9633	PI 468555	22.7	-102.92	34.3358	PI 435498	-5.7	-118.343	33.8261	Not in GRIN	18.8	-115.309	43.4628	Not in GRIN	-3.5	-105.026	42.5028	Not in GRIN	-2.8	-122.494	42.1975	Not in GRIN	13.5	-95.3428	36.1858	PI 468443	3.5	-116.233	33.7333	Not in GRIN	73	-114.755	32.72
-122.367	39.0113	Not in GRIN	14.4	-73.8948	40.8758	Not in GRIN	9.5	-100.927	29.709	PI 468528	0.41	-117.138	32.7913	Not in GRIN	30.8	-120.237	39.1664	Not in GRIN	22.8	-103.819	33.4311	Not in GRIN	-5.7	-117.383	33.2418	Not in GRIN	18.9	-120.983	50.75	Not in GRIN	-3.2	-105.029	41.6586	Not in GRIN	-2.8	-116.783	43.0371	Not in GRIN	13.6	-99.4039	35.4119	PI 468485	3.5	-116.232	35.8728	Not in GRIN	74	-115.55	32.7833
-119.966	37.4849	Not in GRIN	14.4	-82.4233	42.9799	Not in GRIN	9.6	-101.173	29.6842	PI 468462	0.41	-119.713	34.4508	Not in GRIN	30.89	-121.743	36.6344	Not in GRIN	23	-104.303	35.0567	PI 435490	-5.7	-117.189	32.8336	Not in GRIN	18.9	-121.25	50.8333	Not in GRIN	-3.1	-105.897	36.3719	Not in GRIN	-2.8	-116.763	43.039	Not in GRIN	13.6	-103.09	34.5358	PI 468545	3.6	-116.224	35.8481	Not in GRIN	74	-114.634	32.7394
-113.079	37.1672	PI 468608	14.4	-95.0203	29.5425	PI 435418	9.6	-101.242	29.6231	Not in GRIN	0.41	-117.999	33.6603	Not in GRIN	31.22	-124.456	49.3033	Not in GRIN	23	-103.364	33.8886	PI 468546	-5.6	-117.89	33.6106	Not in GRIN	19.3	-119.068	38.2519	Not in GRIN	-2.8	-102.836	44.0933	PI 435563	-2.8	-106.102	40.0731	PI 435563	13.7	-102.92	34.3358	PI 435498	3.6	-115.53	32.7309	Not in GRIN	74	-114.624	32.7253
-104.926	32.8528	PI 468552	14.4	-97.3089	27.8964	PI 468517	9.6	-122.492	40.5993	Not in GRIN	0.41	-118.408	33.3678	Not in GRIN	31.36	-106.45	35.2103	Not in GRIN	23	-103.875	33.4188	Not in GRIN	-5.6	-117.883	33.6027	Not in GRIN	19.3	-119.2	50.45	Not in GRIN	-2.6	-91.15	40.05	Not in GRIN	-2.8	-105.551	38.9989	Not in GRIN	13.7	-104.303	35.0567	PI 435490	3.6	-114.624	32.7253	Ames 7060	74	-114.617	32.7167
-102.094	35.4386	PI 435458	14.4	-117.254	32.9681	Not in GRIN	9.7	-100.437	31.4636	PI 613747	0.41	-117.254	32.9681	Not in GRIN	31.38	-106.263	39.0436	PI 468624	23	-118.407	37.4331	Ames 32139	-5.6	-117.999	33.6603	Not in GRIN	19.6	-111.497	39.9914	PI 435569	-2.6	-95.3375	40.0422	Not in GRIN	-2.8	-111.548	38.25	Not in GRIN	13.7	-83.9208	35.9606	PI 435553	3.6	-114.617	32.7167	PI 435548	74	-114.467	32.7394
-101.403	35.5106	PI 435461	14.4	-95.0333	29.5922	PI 468501	9.7	-99.9697	31.7517	PI 664613	0.41	-117.383	33.2418	Not in GRIN	31.41	-121.741	36.5992	Not in GRIN	23.1	-94.1183	36.3319	PI 468444	-5.5	-117.398	33.256	Not in GRIN	20	-119.9	39.3167	Not in GRIN	-2.5	-105.21	39.6867	Not in GRIN	-2.7	-106.45	35.2103	Not in GRIN	13.7	-102.094	35.4386	PI 435458	3.6	-114.467	32.7394	PI 413082	80	-116.233	33.7333
-81.3414	35.7331	PI 435612	14.4	-117.189	32.8336	Not in GRIN	9.8	-101.375	33.1781	PI 435485	0.41	-119.294	34.323	Not in GRIN	31.49	-121.74	36.6239	Not in GRIN	23.1	-103.09	34.5358	PI 468545	-5.5	-117.377	33.2755	Not in GRIN	20	-117.617	42.2248	Not in GRIN	-2.4	-107.797	50.2851	PI 531023	-2.7	-113.98	45.83	PI 531023	13.9	-98.3553	35.4714	PI 468489	3.6	-115.659	32.7896	Not in GRIN	83	-114.433	36.5333
-120.672	38.69	Not in GRIN	14.5	-95.0333	29.6308	PI 468502	9.8	-101.884	33.8243	Ames 32030	0.41	-117.837	33.6387	Not in GRIN	31.61	-121.732	36.6072	Not in GRIN	23.1	-102.059	34.1556	Ames 32028	-5.5	-117.837	33.6387	Not in GRIN	20.3	-117.32	44.4971	Not in GRIN	-2.4	-108.48	50.3936	Not in GRIN	-2.7	-123.42	45.3	Not in GRIN	13.9	-97.9547	35.5322	PI 468488	3.6	-117.647	35.0022	PI 413094	96	-118.776	39.4736
-103.875	33.4188	Not in GRIN	14.5	-95.0322	29.6483	PI 468499	9.8	-101.792	33.6053	PI 435531	0.41	-117.189	32.8336	Not in GRIN	31.76	-123.897	49.1203	Not in GRIN	23.2	-105.478	32.8894	PI 435500	-5.4	-119.713	34.4508	Not in GRIN	20.4	-119.928	38.7936	Not in GRIN	-2.3	-108.452	50.6131	Not in GRIN	-2.7	-111.806	38.4972	Not in GRIN	14	-107.939	32.8228	PI 468563	3.7	-117.65	34.9994	PI 413094	100	-118.767	39.4667
-101.95	34.1249	Ames 32027	14.5	-96.9125	28.3861	PI 435425	9.8	-101.643	33.4372	PI 435484	0.41	-119.704	34.4294	Not in GRIN	31.98	-112.711	52.3228	Not in GRIN	23.5	-120.954	40.1369	Not in GRIN	-5.4	-117.62	33.44	Not in GRIN	20.5	-116.945	42.9574	Not in GRIN	-2.2	-104.225	40.8714	Not in GRIN	-2.7	-109.065	33.956	Not in GRIN	14.1	-108.28	32.77	PI 468564	3.7	-117.649	34.9994	PI 413094	100	-118.81	38.9508
-101.852	34.1265	Ames 32026	14.5	-97.3961	27.8003	PI 494568	9.8	-101.393	33.2569	PI 649850	0.41	-117.398	33.256	Not in GRIN	32.62	-123.727	40.8739	Not in GRIN	23.8	-120.951	40.1396	Not in GRIN	-5.4	-117.763	33.5719	Not in GRIN	20.7	-120.237	39.1664	Not in GRIN	-2.1	-104.326	40.6347	Not in GRIN	-2.7	-123.727	40.8739	Not in GRIN	14.1	-106.891	34.0583	PI 435606	3.7	-114.436	34.085	Not in GRIN	109	-115.659	32.7896
-119.285	34.461	Not in GRIN	14.6	-97.3903	27.8211	Not in GRIN	9.8	-114.682	37.4358	Not in GRIN	0.41	-117.377	33.2755	Not in GRIN	32.62	-111.548	38.25	Not in GRIN	23.9	-103.117	34.3972	PI 468472	-5.4	-117.336	33.3151	Not in GRIN	20.8	-119.294	43.5307	Not in GRIN	-2.1	-79.1525	40.6215	Not in GRIN	-2.7	-121.567	50.3667	Not in GRIN	14.2	-103.117	34.3972	PI 468472	3.7	-115.561	32.6625	Not in GRIN	111	-114.436	34.085
-118.794	34.7019	Not in GRIN	14.6	-97.3823	27.8333	Not in GRIN	9.8	-101.852	34.1265	Ames 32026	0.41	-117.62	33.44	Not in GRIN	33.06	-124.836	49.2553	Not in GRIN	24	-101.403	35.5106	PI 435461	-5.4	-119.704	34.4294	Not in GRIN	20.9	-120.834	47.2784	Not in GRIN	-2	-103.842	40.6081	Not in GRIN	-2.7	-108.091	38.3431	Not in GRIN	14.2	-102.059	34.1556	Ames 32028	3.7	-117.175	36.1119	Not in GRIN	113	-118.473	40.1794
-116.797	33.3923	Not in GRIN	14.6	-95.0297	29.6792	PI 435416	9.9	-115.445	36.2947	Not in GRIN	0.41	-117.763	33.5719	Not in GRIN	33.1	-122.494	42.1975	Not in GRIN	24.1	-108.567	32.9133	PI 468566	-5.4	-122.169	37.4272	Not in GRIN	21	-114.41	42.95	Not in GRIN	-1.8	-95.22	39.9886	Not in GRIN	-2.7	-123.237	42.7017	Not in GRIN	14.2	-103.976	35.3194	PI 435480	3.7	-117.169	36.1125	Not in GRIN	113	-116.05	33.7333
-122.049	37.9039	Not in GRIN	14.7	-121.567	50.3667	Not in GRIN	10	-120.166	41.5528	Not in GRIN	0.41	-116.996	32.6412	Not in GRIN	33.97	-120.017	51.8667	Not in GRIN	24.1	-118.396	37.3854	Ames 32140	-5.4	-120.654	35.2841	Not in GRIN	21.2	-121.333	50.4167	Not in GRIN	-1.7	-113.98	45.41	Not in GRIN	-2.6	-120.359	39.2743	Not in GRIN	14.2	-99.6397	35.2911	PI 468483	3.7	-114.433	36.5333	PI 468603	115	-118.325	39.3183
-120.654	35.2841	Not in GRIN	14.7	-96.8878	28.455	PI 468512	10	-101.95	34.1249	Ames 32027	0.41	-120.08	34.6144	Not in GRIN	34.01	-105.551	38.9989	Not in GRIN	24.1	-117.865	45.2085	Not in GRIN	-5.3	-117.235	33.1111	Not in GRIN	21.2	-120.282	41.1503	Not in GRIN	-1.7	-109.478	49.9038	Not in GRIN	-2.6	-108.653	38.5941	Not in GRIN	14.3	-122.946	42.914	Not in GRIN	3.8	-116.05	33.7333	PI 613734	122	-118.365	39.2967
-118.075	36.5463	Ames 32141	14.7	-97.5105	25.9023	Not in GRIN	10	-114.142	34.2883	Not in GRIN	0.41	-117.336	33.3151	Not in GRIN	34.11	-119.086	34.109	Not in GRIN	24.2	-84.45	38.05	Ames 7016	-5.3	-118.226	34.0789	Not in GRIN	21.8	-114.417	42.95	PI 531012	-1.7	-98.0697	40.0208	Not in GRIN	-2.6	-120.282	41.1503	Not in GRIN	14.4	-118.396	37.3854	Ames 32140	3.8	-118.776	39.4736	PI 468597	125	-114.142	34.2883
-118.053	36.5422	Not in GRIN	14.7	-117.383	33.2418	Not in GRIN	10.2	-114.436	34.085	Not in GRIN	0.41	-119.31	34.363	Not in GRIN	34.48	-123.237	42.7017	Not in GRIN	24.2	-77.1719	39.0579	Not in GRIN	-5.3	-119.294	34.323	Not in GRIN	21.9	-120.583	40.6667	PI 435585	-1.6	-98.1533	39.6714	PI 413022	-2.6	-110.936	42.7917	PI 413022	14.5	-97.7622	35.5067	PI 468630	3.8	-118.767	39.4667	PI 435580	125	-114.066	36.8056
-116.809	33.4235	Not in GRIN	14.7	-118.343	33.8261	Not in GRIN	10.2	-102.065	35.1736	Not in GRIN	0.41	-119.307	34.353	Not in GRIN	34.48	-109.065	33.956	Not in GRIN	24.2	-105.27	33.3875	PI 435539	-5.3	-122.049	37.9039	Not in GRIN	22.1	-120.359	39.2743	Not in GRIN	-1.5	-104.537	39.2195	Not in GRIN	-2.5	-106.925	38.5458	Not in GRIN	14.6	-111.656	34.7633	Not in GRIN	3.9	-118.81	38.9508	PI 468599	126	-114	36.8333
-115.445	36.2947	Not in GRIN	14.7	-95.9458	28.8631	PI 468509	10.2	-116.783	43.0371	Not in GRIN	0.41	-117.235	33.1111	Not in GRIN	35	-108.653	38.5941	Not in GRIN	24.2	-107.939	32.8228	PI 468563	-5.3	-116.996	32.6412	Not in GRIN	22.2	-120.704	40.4947	Not in GRIN	-1.4	-104.098	41.4178	Not in GRIN	-2.4	-120.85	56.25	Not in GRIN	14.7	-103.364	33.8886	PI 468546	3.9	-118.325	39.3183	Not in GRIN	129	-118.07	39.7961
-110.791	31.7972	Not in GRIN	14.7	-97.0833	28.3333	PI 468514	10.2	-116.763	43.039	Not in GRIN	0.41	-118.226	34.0789	Not in GRIN	35.19	-107.133	39.3231	Not in GRIN	24.6	-103.733	33.8586	PI 468471	-5.3	-122.569	38.1075	Not in GRIN	22.4	-117.219	42.5611	Not in GRIN	-1.4	-103.683	39.25	Not in GRIN	-2.4	-120.958	42.1694	Not in GRIN	14.7	-122.76	42.4127	Not in GRIN	4	-114.142	34.2883	Not in GRIN	129	-117.647	35.0022
-121.984	37.9584	Not in GRIN	14.9	-120.85	56.25	Not in GRIN	10.3	-105.184	39.7435	Not in GRIN	0.41	-116.988	32.7476	Not in GRIN	35.36	-118.408	33.3678	Not in GRIN	24.7	-108.489	32.8094	PI 468565	-5.3	-120.08	34.6144	Not in GRIN	22.7	-118.593	36.4508	Not in GRIN	-1.3	-103.68	39.25	Not in GRIN	-2.4	-110.851	45.9588	Not in GRIN	14.8	-105.27	33.3875	PI 435539	4	-118.365	39.2967	Not in GRIN	135	-117.65	34.9994
-121.958	37.9305	Not in GRIN	14.9	-118.421	34.0372	Not in GRIN	10.3	-102.2	35.2094	PI 435483	0.41	-119.296	34.39	Not in GRIN	35.37	-106.102	40.0731	PI 435563	24.8	-100.799	35.1989	PI 468482	-5.3	-124.456	49.3033	Not in GRIN	22.8	-120.654	40.5767	Not in GRIN	-1.3	-103.692	39.2639	Not in GRIN	-2.4	-121.362	42.1029	Not in GRIN	14.8	-118.09	36.5677	Not in GRIN	4	-115.682	32.6788	Not in GRIN	139	-117.649	34.9994
-118.196	36.8021	Not in GRIN	14.9	-97.5583	27.5869	PI 468518	10.3	-102.061	35.2881	PI 435456	0.41	-119.36	34.389	Not in GRIN	35.81	-115.767	49.5	Not in GRIN	24.8	-119.52	39.9531	Not in GRIN	-5.3	-116.988	32.7476	Not in GRIN	22.8	-120.628	40.5431	Not in GRIN	-1.3	-104.183	42.0667	Not in GRIN	-2.4	-122.481	42.0846	Not in GRIN	14.8	-103.733	33.8586	PI 468471	4	-114.066	36.8056	PI 468604	143	-115.561	32.6625
-116.694	32.8483	Not in GRIN	14.9	-121.333	50.4167	Not in GRIN	10.4	-102.059	34.1556	Ames 32028	0.41	-122.169	37.4272	Not in GRIN	35.84	-122.169	37.4272	Not in GRIN	24.9	-112.526	36.9456	PI 435597	-5.2	-117.037	32.8047	Not in GRIN	22.9	-122.494	42.1975	Not in GRIN	-1.2	-104.181	42.065	Not in GRIN	-2.4	-120.704	40.4947	Not in GRIN	14.9	-106.87	33.9	PI 653547	4	-114	36.8333	PI 435594	145	-117.175	36.1119
-100.599	35.2325	PI 468481	14.9	-121	50	Not in GRIN	10.5	-108.393	37.6878	Not in GRIN	0.41	-117.037	32.8047	Not in GRIN	36.16	-120.359	39.2743	Not in GRIN	24.9	-73.8948	40.8758	Not in GRIN	-5.1	-123.42	45.3	Not in GRIN	23	-120.417	46.9832	Not in GRIN	-1.2	-104.18	42.06	Not in GRIN	-2.4	-111.717	40.6372	Not in GRIN	14.9	-106.869	33.9019	PI 653547	4	-110.713	38.3731	PI 468619	148	-117.169	36.1125
-119.129	34.4349	Not in GRIN	15	-95.5454	29.7826	Not in GRIN	10.5	-104.815	38.8441	Not in GRIN	0.41	-116.99	32.7535	Not in GRIN	36.32	-111.806	38.4972	Not in GRIN	24.9	-105.174	32.8886	PI 468553	-5.1	-117.134	33.0826	Not in GRIN	23.1	-117.102	43.2708	Not in GRIN	-1.2	-103.482	38.7489	Not in GRIN	-2.4	-106.296	40.0733	Not in GRIN	15	-115.164	37.365	PI 468601	4	-118.473	40.1794	PI 435581	148	-119.251	39.6081
-117.467	34.2	Not in GRIN	15	-97.6844	27.3167	PI 435433	10.6	-102.094	35.3703	PI 435457	0.41	-117.8	33.81	Not in GRIN	36.85	-108.091	38.3431	Not in GRIN	24.9	-108.28	32.77	PI 468564	-5.1	-121.905	37.4278	Not in GRIN	23.2	-121.362	42.1029	Not in GRIN	-1.1	-94.9769	39.9111	Not in GRIN	-2.4	-120.017	51.8667	Not in GRIN	15	-100.599	35.2325	PI 468481	4	-118.163	34.9614	Not in GRIN	152	-113.917	36.8833
-113.358	37.2386	PI 468607	15	-123.42	45.3	Not in GRIN	10.7	-104.537	39.2195	Not in GRIN	0.41	-118.918	34.3992	PI 435592	36.98	-120.834	47.2784	Not in GRIN	25	-103.7	33.9039	PI 435454	-5.1	-125.267	50.0019	Not in GRIN	23.3	-120.765	40.9372	Not in GRIN	-1.1	-105.286	40.8125	Not in GRIN	-2.3	-108.918	42.0056	Not in GRIN	15.1	-103.657	33.3719	PI 468547	4.1	-118.07	39.7961	Not in GRIN	153	-115.164	37.365
-110.516	31.547	Not in GRIN	15	-117.398	33.256	Not in GRIN	10.7	-102.296	35.6736	PI 435459	0.41	-118.917	34.3992	PI 435592	36.98	-111.717	40.6372	Not in GRIN	25.1	-105.862	32.9	PI 435537	-5	-116.99	32.7535	Not in GRIN	23.3	-120.806	40.3803	Not in GRIN	-1	-103.233	44.1	Not in GRIN	-2.3	-109.49	40.6931	Not in GRIN	15.1	-101.95	34.1249	Ames 32027	4.1	-119.363	35.3137	Not in GRIN	153	-110.713	38.3731
-122.599	39.8228	Not in GRIN	15.1	-117.377	33.2755	Not in GRIN	10.7	-102.281	34.8744	PI 468474	0.41	-117.75	33.79	Not in GRIN	37.28	-112.695	51.6492	PI 592304	25.1	-122.348	41.4783	Ames 32130	-5	-119.31	34.363	Not in GRIN	23.4	-117.812	47.3803	Not in GRIN	-0.9	-103.23	44.1	PI 435585	-2.3	-120.583	40.6667	PI 435585	15.1	-113.038	37.1611	Not in GRIN	4.1	-111.249	36.1075	PI 468612	155	-110.161	38.9953
-113.283	37.1667	PI 435595	15.1	-117.999	33.6603	Not in GRIN	10.7	-113.038	37.1611	Not in GRIN	0.41	-117.73	33.71	Not in GRIN	37.39	-109.49	40.6931	Not in GRIN	25.3	-99.6397	35.2911	PI 468483	-5	-119.307	34.353	Not in GRIN	23.4	-118.154	37.3002	Not in GRIN	-0.9	-79.5739	40.5815	Not in GRIN	-2.3	-121.16	42.2187	Not in GRIN	15.1	-118.1	36.5958	Not in GRIN	4.2	-111.234	36.1111	PI 435598	155	-119.009	40.9743
-108.333	32.1872	PI 413157	15.1	-117.89	33.6106	Not in GRIN	10.8	-113.079	37.1672	PI 468608	0.41	-117.723	33.7342	Not in GRIN	37.39	-117.118	32.5436	Not in GRIN	25.4	-120.983	45.6667	PI 531016	-4.9	-123.897	49.1203	Not in GRIN	23.6	-120.958	42.1694	Not in GRIN	-0.9	-95.8333	39.85	PI 468555	-2.3	-105.746	32.9633	PI 468555	15.2	-103.7	33.9039	PI 435454	4.2	-111.222	36.1111	PI 432509	155	-119.481	39.5642
-104.765	32.8194	PI 468551	15.1	-117.883	33.6027	Not in GRIN	10.8	-116.945	42.9574	Not in GRIN	0.41	-116.974	32.8384	Not in GRIN	37.59	-117.117	32.5519	Not in GRIN	25.4	-111	34	Not in GRIN	-4.9	-117.73	33.71	Not in GRIN	23.6	-121.16	42.2187	Not in GRIN	-0.9	-95.83	39.85	Not in GRIN	-2.3	-120.765	40.9372	Not in GRIN	15.2	-101.852	34.1265	Ames 32026	4.2	-113.917	36.8833	PI 468605	156	-115.445	36.2947
-103.762	32.8561	PI 468548	15.1	-97.6731	27.5781	PI 435432	10.8	-115.75	39.3333	PI 435579	0.41	-120.228	34.9433	Not in GRIN	37.79	-117.087	32.5435	Not in GRIN	25.4	-77.1767	38.9694	Not in GRIN	-4.9	-117.723	33.7342	Not in GRIN	23.6	-119.815	41.8465	Not in GRIN	-0.9	-110.247	49.9519	Not in GRIN	-2.2	-111.835	41.0215	Not in GRIN	15.2	-97.0531	35.5343	Not in GRIN	4.2	-118.163	35.0461	PI 413099	157	-118.015	40.7967
-101.884	33.8243	Ames 32030	15.1	-120.983	50.75	Not in GRIN	10.9	-110.504	35.7933	PI 468613	0.41	-122.569	38.1075	Not in GRIN	38.02	-117.248	32.8043	Not in GRIN	25.4	-101.95	34.1249	Ames 32027	-4.9	-116.974	32.8384	Not in GRIN	23.6	-119.815	41.8466	Not in GRIN	-0.9	-104.367	41.4833	Not in GRIN	-2.1	-119.993	38.9428	Not in GRIN	15.2	-97.5161	35.4675	PI 468631	4.2	-118.16	35.0453	PI 413099	157	-111.249	36.1075
-97.175	36.3792	Not in GRIN	15.1	-121.25	50.8333	Not in GRIN	10.9	-102.394	35.3683	PI 435462	0.41	-117.946	33.932	Not in GRIN	38.07	-117.094	32.5842	Not in GRIN	25.5	-104.335	33.2094	Not in GRIN	-4.9	-97.5105	25.9023	Not in GRIN	23.6	-119.88	41.4369	Not in GRIN	-0.9	-104.36	41.48	PI 531030	-2.1	-111.45	44.13	PI 531030	15.3	-97.5471	35.3863	Not in GRIN	4.2	-118.315	37.3958	Not in GRIN	158	-111.234	36.1111
-120.462	37.8498	Not in GRIN	15.2	-120	50	Not in GRIN	11	-102.094	35.4386	PI 435458	0.41	-117.134	33.0826	Not in GRIN	38.47	-115.25	47.5	PI 531021	25.5	-97.175	36.3792	Not in GRIN	-4.8	-117.053	32.9867	Not in GRIN	23.7	-119.55	49.1833	Not in GRIN	-0.8	-104.741	42.2697	PI 531030	-2.1	-111.45	44.1333	PI 531030	15.3	-98.2522	35.0658	PI 468490	4.2	-119.251	39.6081	PI 468595	159	-111.222	36.1111
-99.4039	35.4119	PI 468485	15.2	-119.09	34.75	Not in GRIN	11	-108.091	38.3431	Not in GRIN	0.41	-120.951	35.741	Not in GRIN	38.66	-120.983	50.75	Not in GRIN	25.5	-104.342	33.1975	PI 468634	-4.8	-117.75	33.79	Not in GRIN	23.8	-120.534	41.1556	Not in GRIN	-0.8	-89.65	39.81	Not in GRIN	-2.1	-120.965	40.9751	Not in GRIN	15.4	-123.167	42.4396	Not in GRIN	4.3	-118.396	37.3854	Ames 32140	163	-118.032	37.2844
-98.3553	35.4714	PI 468489	15.2	-119.076	34.7486	Not in GRIN	11	-110.194	35.8125	PI 435599	0.41	-117.053	32.9867	Not in GRIN	38.78	-117.383	33.2418	Not in GRIN	25.6	-104.338	33.2039	PI 468634	-4.8	-117.126	33.1603	PI 649822	23.9	-119.528	43.3011	Not in GRIN	-0.8	-94.448	39.5656	Not in GRIN	-2.1	-106.76	39.6558	Not in GRIN	15.5	-122.885	42.3447	Not in GRIN	4.3	-112.486	33.3775	PI 435543	163	-118.315	37.3958
-121.995	38.239	Not in GRIN	15.3	-119.086	34.109	Not in GRIN	11	-110.503	35.7833	PI 613726	0.41	-119.295	34.443	Not in GRIN	38.86	-110.851	45.9588	Not in GRIN	25.6	-87.1542	36.81	Not in GRIN	-4.7	-117.8	33.81	Not in GRIN	23.9	-120.515	41.0315	Not in GRIN	-0.8	-104.264	41.7861	Ames 6171	-2	-105.75	42.0167	Ames 6171	15.5	-105.174	32.8886	PI 468553	4.3	-117.893	34.6679	Not in GRIN	165	-115.682	32.6788
-121.905	37.4278	Not in GRIN	15.3	-95.6458	29.6167	PI 468505	11	-104.959	39.4369	PI 435561	0.41	-117.899	33.9213	Not in GRIN	39.16	-121.25	50.8333	Not in GRIN	25.7	-101.852	34.1265	Ames 32026	-4.7	-117.492	33.4982	Not in GRIN	24	-120.027	39.6521	Not in GRIN	-0.8	-103.591	39.7408	Not in GRIN	-2	-115.767	49.5	Not in GRIN	15.5	-108.489	32.8094	PI 468565	4.3	-118.407	37.4331	Ames 32139	166	-112.576	39.3522
-120.722	38.2975	Not in GRIN	15.3	-95.625	29.5939	PI 435419	11	-113.583	37.1042	PI 468606	0.41	-119.873	34.547	Not in GRIN	39.2	-112.78	49.9522	PI 592306	25.7	-99.4039	35.4119	PI 468485	-4.7	-117.475	33.4689	Not in GRIN	24	-120.132	38.6472	Not in GRIN	-0.7	-103.167	38.9167	PI 435564	-2	-106.831	40.485	PI 435564	15.5	-103.819	33.4311	Not in GRIN	4.3	-119.34	35.5942	PI 649831	167	-109.334	40.3697
-120.44	37.8356	Not in GRIN	15.3	-119.2	50.45	Not in GRIN	11.1	-119.009	40.9743	Not in GRIN	0.41	-118.106	34.0961	Not in GRIN	39.59	-119.713	34.4508	Not in GRIN	25.8	-107.07	32.6439	PI 468560	-4.7	-119.873	34.547	Not in GRIN	24.2	-120.965	40.9751	Not in GRIN	-0.7	-103.16	38.91	Not in GRIN	-2	-112.711	52.3228	Not in GRIN	15.6	-103.823	33.4896	Not in GRIN	4.3	-119.833	36.0333	PI 649835	167	-110.213	37.8333
-120.434	37.813	Not in GRIN	15.3	-93.1806	44.8928	Not in GRIN	11.1	-106.263	39.0436	PI 468624	0.41	-117.126	33.1603	PI 649822	39.71	-119	49	Not in GRIN	25.8	-116.942	34.0417	Not in GRIN	-4.6	-119.296	34.39	Not in GRIN	24.2	-118.798	47.4356	Not in GRIN	-0.7	-102.6	38.76	Not in GRIN	-2	-120.534	41.1556	Not in GRIN	15.6	-103.823	33.4976	Not in GRIN	4.3	-119.018	35.3733	PI 613736	167	-118.269	42.4687
-119.873	34.547	Not in GRIN	15.3	-120.517	50.7167	Not in GRIN	11.1	-108.709	36.2133	PI 468615	0.41	-122.049	37.9039	Not in GRIN	39.74	-111.835	41.0215	Not in GRIN	25.8	-104.439	32.9667	PI 468469	-4.6	-119.36	34.389	Not in GRIN	24.3	-120.483	47.5167	PI 531018	-0.6	-102.6	38.7667	Not in GRIN	-2	-108.393	37.6878	Not in GRIN	15.7	-123.091	42.4313	Not in GRIN	4.4	-118.403	37.4806	Not in GRIN	168	-116.647	43.326
-119.204	34.4458	Not in GRIN	15.3	-121.743	36.6344	Not in GRIN	11.1	-113.692	39.2639	PI 613718	0.41	-121.905	37.4278	Not in GRIN	40.2	-107.757	49.9617	PI 592312	25.8	-115.573	36.1619	Not in GRIN	-4.5	-124.836	49.2553	Not in GRIN	24.4	-120.48	47.51	Not in GRIN	-0.6	-103.623	40.2589	Not in GRIN	-2	-120.834	47.2784	Not in GRIN	15.7	-81.3414	35.7331	PI 435612	4.4	-118.181	35.0103	Not in GRIN	168	-110.402	40.1633
-119.198	34.442	Not in GRIN	15.3	-97.7667	26.4667	PI 468449	11.1	-108.686	36.7856	PI 468616	0.41	-116.904	32.8343	Not in GRIN	40.24	-107.578	50.8628	PI 592315	25.8	-77.0116	38.9421	Not in GRIN	-4.5	-117.946	33.932	Not in GRIN	24.5	-122.481	42.0846	Not in GRIN	-0.5	-103.017	38.8258	Not in GRIN	-2	-119.426	42.2937	Not in GRIN	15.9	-103.875	33.4188	Not in GRIN	4.4	-118.196	36.8021	Not in GRIN	169	-118.403	37.4806
-117.989	34.1764	Not in GRIN	15.3	-93.2636	44.98	PI 613744	11.2	-114.048	40.1155	Not in GRIN	0.41	-117.492	33.4982	Not in GRIN	40.44	-117.228	33.7825	PI 468582	34	-86.5	36.6667	PI 435613	-4.5	-118.918	34.3992	PI 435592	24.6	-119.45	49.0333	Not in GRIN	-0.5	-101	39.5	Not in GRIN	-2	-122.303	41.3528	Not in GRIN	15.9	-113.079	37.1672	PI 468608	4.4	-119.481	39.5642	Not in GRIN	170	-109.551	37.2844
-117.343	33.5028	Not in GRIN	15.3	-90.3562	41.025	Not in GRIN	11.2	-106.76	39.6558	Not in GRIN	0.41	-117.475	33.4689	Not in GRIN	40.44	-117.167	33.7333	PI 468583	34	-104.487	32.8428	PI 468538	-4.5	-118.917	34.3992	PI 435592	24.6	-120.133	47.3833	PI 531019	-0.5	-104.433	39.4	PI 531024	-1.9	-113.983	45.4167	PI 531024	16	-97.0911	35.4358	PI 435505	4.4	-119.617	35.7458	Not in GRIN	170	-118.35	42.7667
-107.07	32.6439	PI 468560	15.3	-91.15	40.05	PI 547168	11.2	-105.883	37.4667	PI 468627	0.41	-119.24	34.448	Not in GRIN	40.87	-117.05	33.6	Not in GRIN	34	-100.599	35.2325	PI 468481	-4.5	-97.1636	27.8833	PI 468516	24.9	-120.13	47.38	PI 531019	-0.5	-104.43	39.4	PI 531022	-1.9	-114.433	47.8	PI 531022	16	-119.076	34.7486	Not in GRIN	4.5	-118.146	34.7628	Not in GRIN	171	-119.363	35.3137
-104.682	32.8272	PI 468550	15.3	-122.169	37.4272	Not in GRIN	11.2	-97.5105	25.9023	Not in GRIN	0.42	-118.196	34.1258	Not in GRIN	41.75	-100.386	30.0981	PI 649845	34	-104.468	33.3286	PI 468470	-4.5	-121.984	37.9584	Not in GRIN	25	-120.691	43.3718	Not in GRIN	-0.4	-104.233	41.6333	PI 531022	-1.9	-114.43	47.8	PI 531022	16	-122.893	44.8961	Not in GRIN	4.6	-118.129	34.7803	Not in GRIN	171	-118.396	37.3854
-95.3428	36.1858	PI 468443	15.3	-117.62	33.44	Not in GRIN	11.2	-97.9939	26.1939	PI 468450	0.42	-117.07	33.12	Not in GRIN	41.81	-91.3053	31.9964	Not in GRIN	34	-119.722	37.9366	Not in GRIN	-4.4	-117.07	33.12	Not in GRIN	25	-105.574	39.9047	Not in GRIN	-0.4	-104.23	41.63	Not in GRIN	-1.9	-119	49	Not in GRIN	16	-119.09	34.75	Not in GRIN	4.6	-118.173	35.0525	PI 413097	171	-112.486	33.3775
-80.8544	35.2633	Not in GRIN	15.3	-117.235	33.1111	Not in GRIN	11.2	-118.593	36.4508	Not in GRIN	0.42	-118.053	34.1617	Not in GRIN	41.92	-94.6041	32.5166	Not in GRIN	34	-118.148	36.563	Not in GRIN	-4.4	-117.899	33.9213	Not in GRIN	25.1	-119.483	47.3833	PI 531020	-0.4	-104.717	40.6167	Not in GRIN	-1.9	-117.617	42.2248	Not in GRIN	16	-108.567	32.9133	PI 468566	4.6	-115.164	37.365	PI 468601	174	-118.407	37.4331
-77.7905	35.9382	Not in GRIN	15.3	-96.9606	28.7744	PI 435423	11.2	-118.794	34.7019	Not in GRIN	0.42	-117.245	33.4145	Not in GRIN	42.06	-119.52	39.9531	Not in GRIN	34	-86.4997	36.4718	Not in GRIN	-4.4	-120.228	34.9433	Not in GRIN	25.2	-119.48	47.38	PI 531020	-0.4	-104.71	40.61	Not in GRIN	-1.9	-125.267	50.0019	Not in GRIN	16	-113.358	37.2386	PI 468607	4.6	-119.74	35.7322	Not in GRIN	175	-108.686	36.7856
-121.966	38.3302	Not in GRIN	15.4	-97.8314	27.4075	PI 613728	11.2	-99.1057	26.578	Not in GRIN	0.42	-117.245	33.4149	Not in GRIN	42.06	-106.891	34.0583	PI 435606	34	-103.762	32.8561	PI 468548	-4.4	-117.245	33.4145	Not in GRIN	25.2	-120.691	43.4178	Not in GRIN	-0.3	-104.5	40.41	PI 592304	-1.9	-112.695	51.6492	PI 592304	16.1	-98.3656	34.8936	PI 468491	4.6	-117.893	35.6679	Not in GRIN	176	-108.048	38.7363
-121.805	38.005	Not in GRIN	15.4	-97.8147	27.2964	PI 435434	11.2	-99.4856	27.6106	PI 468522	0.42	-117.215	33.4136	Not in GRIN	42.06	-119.251	39.6081	PI 468595	34	-115.164	37.365	PI 468601	-4.4	-117.245	33.4149	Not in GRIN	25.2	-120.345	42.1889	Not in GRIN	-0.3	-120	50	PI 468625	-1.8	-106.075	38.7472	PI 468625	16.1	-96.3989	35.0803	PI 435610	4.7	-110.161	38.9953	PI 468620	177	-113.583	37.1042
-120.08	34.6144	Not in GRIN	15.4	-93.2972	45.0172	PI 613745	11.3	-118.35	36.2333	Not in GRIN	0.42	-117.733	33.8784	Not in GRIN	42.13	-118.473	40.1794	PI 435581	34	-95.3428	36.1858	PI 468443	-4.3	-117.215	33.4136	Not in GRIN	25.2	-117.125	43.5317	Not in GRIN	-0.2	-110.161	38.9953	Not in GRIN	-1.8	-120.515	41.0315	Not in GRIN	16.1	-100.517	34.7089	PI 435496	4.7	-115.445	36.2947	Not in GRIN	177	-112.375	39.5192
-107.264	32.7569	PI 468559	15.4	-84.8831	41.7944	Not in GRIN	11.3	-118.34	36.2283	Not in GRIN	0.42	-117.73	33.88	Not in GRIN	42.13	-102.094	35.4386	PI 435458	34	-107.264	32.7569	PI 468559	-4.3	-118.106	34.0961	Not in GRIN	25.4	-119.27	37.2701	Not in GRIN	-0.1	-114.048	40.1155	Not in GRIN	-1.7	-119.724	38.6411	Not in GRIN	16.1	-118.2	34.3667	PI 649825	4.8	-119.228	35.6781	PI 468587	179	-118.163	34.9614
-102.274	33.1811	PI 435532	15.4	-88.0667	41.5167	PI 435540	11.3	-99.4833	27.6358	PI 468456	0.42	-117.833	33.9333	Not in GRIN	42.14	-114.91	42.83	Not in GRIN	34	-121.153	45.8171	Not in GRIN	-4.2	-117.029	33.0853	Not in GRIN	25.5	-120.477	41.206	Not in GRIN	-0.1	-104.821	40.4048	Not in GRIN	-1.7	-119.723	38.6381	Not in GRIN	16.1	-83.9849	34.5326	Not in GRIN	4.8	-118.032	37.2844	Not in GRIN	181	-118.163	35.0461
-97.9547	35.5322	PI 468488	15.4	-117.336	33.3151	Not in GRIN	11.3	-99.4167	27.2203	PI 468455	0.42	-117.029	33.0853	Not in GRIN	42.48	-97.5161	35.4675	PI 468631	34	-76.9664	38.9103	Not in GRIN	-4.2	-97.2781	27.9122	PI 435427	25.5	-116.304	43.7414	Not in GRIN	-0.1	-105.147	40.5533	Not in GRIN	-1.6	-124.836	49.2553	Not in GRIN	16.1	-101.884	33.8243	Ames 32030	4.8	-118.136	34.6981	Ames 7083	183	-118.16	35.0453
-119.36	34.389	Not in GRIN	15.5	-97.5989	27.9308	PI 468448	11.3	-118.023	35.862	Not in GRIN	0.42	-116.853	32.8342	Not in GRIN	43.14	-102.719	38.1542	Ames 6189	34	-107.57	28.6831	Not in GRIN	-4.2	-119.295	34.443	Not in GRIN	25.7	-121.753	42.0671	Not in GRIN	0	-104.257	39.5511	PI 435578	-1.6	-115	39.25	PI 435578	16.2	-113.283	37.1667	PI 435595	4.8	-120.017	46.2333	PI 531017	186	-120.017	46.2333
-119.31	34.363	Not in GRIN	15.5	-97.9939	26.1939	PI 468450	11.3	-99.68	27.09	Not in GRIN	0.42	-116.77	32.605	Not in GRIN	43.14	-99.85	38.1	PI 586854	34	-102.274	33.1811	PI 435532	-4.2	-118.196	34.1258	Not in GRIN	25.7	-117.109	43.6113	Not in GRIN	0	-96.6667	39.25	Not in GRIN	-1.6	-113.478	42.3497	Not in GRIN	16.3	-96.9364	35.2578	PI 468632	4.8	-120.01	46.23	Not in GRIN	186	-120.01	46.23
-119.307	34.353	Not in GRIN	15.5	-85.7055	41.2003	Not in GRIN	11.4	-99.6167	28.2158	PI 468458	0.42	-116.77	32.6067	Not in GRIN	43.14	-97.5105	25.9023	Not in GRIN	34.1	-104.398	32.7039	PI 435452	-4.2	-97.3089	27.8964	PI 468517	25.8	-117.614	43.8402	Not in GRIN	0	-98.1058	39.4561	Not in GRIN	-1.6	-115.344	40.7841	Not in GRIN	16.3	-110.513	33.7567	Not in GRIN	4.9	-119.476	35.9891	Not in GRIN	186	-112.233	33.5667
-119.24	34.448	Not in GRIN	15.5	-89.65	39.81	Not in GRIN	11.4	-99.6125	28.2464	PI 468524	0.42	-118.923	34.42	Not in GRIN	43.49	-117.256	33.9006	PI 613735	34.1	-100.517	34.7089	PI 435496	-4.2	-116.904	32.8343	Not in GRIN	25.9	-119.993	38.9428	Not in GRIN	0.1	-113.692	39.2639	Not in GRIN	-1.5	-119.815	41.8465	Not in GRIN	16.3	-118.075	36.5463	Ames 32141	5	-119.476	35.9963	Not in GRIN	186	-119.52	39.9531
-116.452	34.1489	Not in GRIN	15.5	-90.2835	38.8155	Not in GRIN	11.4	-101.35	29.7028	PI 435442	0.42	-119.204	34.4458	Not in GRIN	43.81	-121.501	38.584	Not in GRIN	34.1	-118.35	36.2333	Not in GRIN	-4.1	-95.04	29.3558	Not in GRIN	25.9	-120.438	41.4286	Not in GRIN	0.1	-104.4	40.08	Not in GRIN	-1.5	-119.815	41.8466	Not in GRIN	16.3	-118.053	36.5422	Not in GRIN	5	-119.559	36.0981	PI 649833	187	-117.125	43.5317
-116.452	34.1492	Not in GRIN	15.5	-117.763	33.5719	Not in GRIN	11.4	-99.6947	29.9589	Ames 7452	0.42	-119.198	34.442	Not in GRIN	43.81	-121.616	38.5633	PI 649843	34.1	-118.34	36.2283	Not in GRIN	-4.1	-97.3961	27.8003	PI 494568	25.9	-116.8	43.7256	PI 468434	0.1	-104.4	40.0833	Not in GRIN	-1.5	-119.88	41.4369	Not in GRIN	16.3	-115.445	36.2947	Not in GRIN	5.1	-120.097	36.5317	PI 649836	187	-112.936	33.4936
-107.312	32.9039	PI 468558	15.5	-117.837	33.6387	Not in GRIN	11.4	-101.468	29.8061	PI 435443	0.42	-117.75	34.0553	Not in GRIN	43.98	-121.031	38.7596	Not in GRIN	34.1	-104.926	32.8528	PI 468552	-4.1	-97.3903	27.8211	Not in GRIN	25.9	-120.52	42.663	Not in GRIN	0.2	-102.35	38.83	Not in GRIN	-1.5	-105.21	39.6867	Not in GRIN	16.4	-102.274	33.1811	PI 435532	5.1	-120.189	36.6066	Not in GRIN	191	-112.902	33.4592
-107.252	33.1283	PI 435604	15.5	-96.9958	28.8589	PI 468447	11.4	-110.976	33.3992	Not in GRIN	0.42	-123.42	45.3	Not in GRIN	44	-118.1	36.5958	Not in GRIN	34.1	-98.3553	35.4714	PI 468489	-4.1	-97.3823	27.8333	Not in GRIN	25.9	-120.417	41.4795	Not in GRIN	0.2	-102.35	38.8333	Not in GRIN	-1.5	-113.015	43.4164	Not in GRIN	16.4	-118.196	36.8021	Not in GRIN	5.1	-112.936	33.4936	PI 649814	191	-119.483	47.3833
-101.792	33.6053	PI 435531	15.5	-97.8125	27.5756	PI 468519	11.4	-101.558	29.8083	PI 468463	0.42	-117.95	34.1319	Not in GRIN	44.39	-118.81	38.9508	PI 468599	34.1	-97.9547	35.5322	PI 468488	-4.1	-119.575	34.5094	Not in GRIN	26	-120.61	40.389	Not in GRIN	0.2	-91.0515	39.4489	PI 531009	-1.5	-111.4	41.95	PI 531009	16.4	-95.7694	34.9333	PI 435611	5.1	-112.902	33.4592	PI 649813	191	-119.48	47.38
-99.6397	35.2911	PI 468483	15.5	-97.7989	27.5858	PI 494566	11.4	-110.868	33.3992	PI 435547	0.42	-117.888	34.1628	Not in GRIN	45.06	-95.7694	34.9333	PI 435611	34.1	-108.333	32.1872	PI 413157	-4	-121.958	37.9305	Not in GRIN	26.1	-120.533	41.4833	PI 435584	0.2	-91.7871	39.4931	Not in GRIN	-1.5	-119.294	43.5307	Not in GRIN	16.4	-118.646	34.7367	Not in GRIN	5.2	-112.576	39.3522	PI 435576	192	-119.614	39.877
-97.7622	35.5067	PI 468630	15.5	-97.8386	27.3833	PI 468520	11.4	-118.148	36.563	Not in GRIN	0.42	-117.333	33.5	PI 468581	45.14	-96.3989	35.0803	PI 435610	34.1	-98.2522	35.0658	PI 468490	-4	-95.0481	29.3589	PI 468504	26.1	-116.653	43.685	PI 468435	0.2	-108.048	38.7363	Not in GRIN	-1.4	-119.792	38.7269	Not in GRIN	16.4	-101.792	33.6053	PI 435531	5.2	-119.009	40.9743	Not in GRIN	193	-119.528	43.3011
-121.749	38.0247	PI 413102	15.6	-120.017	51.8667	Not in GRIN	11.5	-121.753	42.0671	Not in GRIN	0.42	-98.6667	24.0833	Not in GRIN	45.24	-97.0911	35.4358	PI 435505	34.1	-118.023	35.862	Not in GRIN	-3.9	-98.6667	24.0833	Not in GRIN	26.2	-119.724	38.6411	Not in GRIN	0.3	-104.41	39.83	Not in GRIN	-1.4	-124.456	49.3033	Not in GRIN	16.4	-100.236	34.0817	Ames 6254	5.2	-118.075	36.5463	Ames 32141	193	-116.199	40.6102
-121.691	38.1557	Not in GRIN	15.6	-88.4513	42.3266	Not in GRIN	11.5	-105.574	39.9047	Not in GRIN	0.42	-117.529	33.8167	Not in GRIN	45.47	-97.5471	35.3863	Not in GRIN	34.1	-104.765	32.8194	PI 468551	-3.9	-117.833	33.9333	Not in GRIN	26.3	-119.723	38.6381	Not in GRIN	0.3	-104.417	39.8333	PI 435559	-1.3	-104.449	36.9194	PI 435559	16.5	-99.5164	34.2564	PI 435369	5.2	-118.053	36.5422	Not in GRIN	193	-117.109	43.6113
-121.679	38.2869	PI 413114	15.6	-84.7911	40.7486	Ames 7019	11.5	-118.173	35.0525	PI 413097	0.42	-121.984	37.9584	Not in GRIN	45.5	-108.686	36.7856	PI 468616	34.1	-101.884	33.8243	Ames 32030	-3.9	-97.5583	27.5869	PI 468518	26.3	-120.403	40.1954	Not in GRIN	0.4	-110.713	38.3731	Not in GRIN	-1.3	-118.154	37.3002	Not in GRIN	16.5	-99.4397	34.3578	PI 435365	5.2	-118.219	34.8202	Not in GRIN	193	-117.5	42.83
-121.677	38.2869	PI 413114	15.6	-84.6467	40.6878	Ames 7018	11.5	-120.345	42.1889	Not in GRIN	0.42	-117.169	33.4561	Not in GRIN	45.73	-99.5575	37.8908	Ames 6205	34.1	-104.682	32.8272	PI 468550	-3.9	-97.6844	27.3167	PI 435433	26.3	-116.737	43.5833	Ames 7009	0.4	-95.1667	39.55	Not in GRIN	-1.3	-117.578	44.1155	Not in GRIN	16.5	-99.2651	34.1545	Not in GRIN	5.2	-107.955	44.0169	Not in GRIN	196	-117.5	42.8333
-121.487	37.6563	Not in GRIN	15.6	-74.3232	40.7483	Not in GRIN	11.5	-118.181	35.0103	Not in GRIN	0.42	-98.5178	24.1925	Not in GRIN	45.91	-99.6	38.16	Not in GRIN	34.1	-123.237	42.7017	Not in GRIN	-3.8	-98.5178	24.1925	Not in GRIN	26.3	-114.917	42.8333	PI 531013	0.4	-93.9769	39.2786	Not in GRIN	-1.2	-120.691	43.3718	Not in GRIN	16.5	-118.335	35.1481	Not in GRIN	5.3	-119.782	36.3008	PI 613737	197	-116.737	43.5833
-121.44	38.2661	Not in GRIN	15.6	-118.646	34.7367	Not in GRIN	11.5	-118.163	35.0461	PI 413099	0.42	-119.575	34.5094	Not in GRIN	45.93	-98.1058	39.4561	Ames 6213	34.1	-111.656	34.7633	Not in GRIN	-3.8	-119.09	34.75	Not in GRIN	26.4	-121.544	41.8188	Not in GRIN	0.5	-96.66	38.66	Not in GRIN	-1.2	-121.741	36.5992	Not in GRIN	16.5	-104.926	32.8528	PI 468552	5.3	-119.483	47.3833	PI 531020	198	-113.692	39.2639
-121.031	38.7596	Not in GRIN	15.6	-118.881	34.8178	Not in GRIN	11.5	-118.16	35.0453	PI 413099	0.42	-116.897	33.0251	Not in GRIN	46.16	-117.395	33.9533	PI 649823	34.2	-97.7622	35.5067	PI 468630	-3.8	-117.333	33.5	PI 468581	26.4	-120.15	41.8606	Not in GRIN	0.5	-96.6667	38.6667	Not in GRIN	-1.2	-121.74	36.6239	Not in GRIN	16.5	-103.762	32.8561	PI 468548	5.3	-119.48	47.38	PI 531020	198	-119.34	35.5942
-119.713	34.4508	Not in GRIN	15.6	-90.0833	38.6667	Not in GRIN	11.5	-119.815	41.8465	Not in GRIN	0.42	-116.771	32.8261	Not in GRIN	46.28	-117.3	33.9583	Not in GRIN	34.2	-107.312	32.9039	PI 468558	-3.7	-97.9939	26.1939	PI 468450	26.4	-116.567	43.5833	PI 531014	0.5	-96.6103	39.1021	Not in GRIN	-1.2	-121.732	36.6072	Not in GRIN	16.5	-80.8544	35.2633	Not in GRIN	5.3	-105.883	37.4667	PI 468627	199	-119.018	35.3733
-119.704	34.4294	Not in GRIN	15.6	-76.9664	38.9103	Not in GRIN	11.5	-119.815	41.8466	Not in GRIN	0.42	-119.129	34.4349	Not in GRIN	46.38	-97.5583	27.5869	PI 468518	34.2	-99.2667	34.0667	PI 435361	-3.7	-117.733	33.8784	Not in GRIN	26.5	-116.56	43.58	Not in GRIN	0.5	-95.16	39.55	Not in GRIN	-1.2	-121.743	36.6344	Not in GRIN	16.5	-101.643	33.4372	PI 435484	5.3	-118.015	40.7967	Not in GRIN	203	-118.181	35.0103
-119.295	34.443	Not in GRIN	15.6	-121.741	36.5992	Not in GRIN	11.5	-102.367	31.8456	PI 435534	0.42	-98.8735	24.0882	Not in GRIN	46.44	-121.674	38.5583	PI 413072	34.2	-99.2651	34.1545	Not in GRIN	-3.7	-117.73	33.88	Not in GRIN	26.5	-114.91	42.83	Not in GRIN	0.5	-105.021	36.1733	PI 468627	-1.1	-105.883	37.4667	PI 468627	16.6	-104.342	33.1975	PI 468634	5.3	-119.271	35.8842	PI 468588	203	-118.173	35.0525
-119.294	34.323	Not in GRIN	15.6	-121.74	36.6239	Not in GRIN	11.5	-119.88	41.4369	Not in GRIN	0.42	-119.285	34.461	Not in GRIN	46.48	-121.644	38.5621	Not in GRIN	34.2	-113.358	37.2386	PI 468607	-3.7	-96.9125	28.3861	PI 435425	26.5	-120.983	45.6667	PI 531016	0.6	-104.959	39.4369	PI 468626	-1.1	-106.077	38.5128	PI 468626	16.6	-104.338	33.2039	PI 468634	5.3	-112.233	33.5667	PI 435549	203	-117.893	35.6679
-119.086	34.109	Not in GRIN	15.6	-121.732	36.6072	Not in GRIN	11.5	-118.09	36.5677	Not in GRIN	0.42	-118.788	34.417	Not in GRIN	47.14	-95.8356	29.5569	PI 468507	34.2	-118.09	36.5677	Not in GRIN	-3.6	-97.7667	26.4667	PI 468449	26.5	-119.792	38.7269	Not in GRIN	0.6	-101.35	38.4667	Not in GRIN	-1.1	-111.738	35.1481	Not in GRIN	16.6	-104.335	33.2094	Not in GRIN	5.3	-120.063	36.6039	PI 649858	204	-114.91	42.83
-118.331	34.4706	Not in GRIN	15.6	-122.049	37.9039	Not in GRIN	11.5	-118.219	34.8202	Not in GRIN	0.42	-121.958	37.9305	Not in GRIN	47.24	-121.733	39.7731	Not in GRIN	34.2	-113.038	37.1611	Not in GRIN	-3.6	-119.076	34.7486	Not in GRIN	26.6	-116.209	43.6036	Not in GRIN	0.6	-100.483	38.4667	Not in GRIN	-1.1	-116.945	42.9574	Not in GRIN	16.6	-100.186	34.7017	PI 468475	5.3	-108.686	36.7856	PI 468616	205	-114.048	40.1155
-118.317	35.65	Not in GRIN	15.6	-96.9947	28.8951	Not in GRIN	11.5	-118.163	34.9614	Not in GRIN	0.42	-123.727	40.8739	Not in GRIN	47.4	-94.8331	30.9106	PI 435415	34.2	-99.4397	34.3578	PI 435365	-3.6	-122.893	44.8961	Not in GRIN	26.6	-120.166	41.5528	Not in GRIN	0.7	-100.48	38.46	Not in GRIN	-1.1	-120.691	43.4178	Not in GRIN	16.6	-99.7333	34.2833	PI 435358	5.3	-109.551	37.2844	PI 468617	205	-117.614	43.8402
-104.487	32.8428	PI 468538	15.6	-118.593	36.4508	Not in GRIN	11.6	-117.893	35.6679	Not in GRIN	0.42	-117.395	33.9533	PI 649823	47.81	-101.482	32.1843	Not in GRIN	34.2	-120.017	46.2333	PI 531017	-3.5	-118.053	34.1617	Not in GRIN	26.6	-122.303	41.3528	Not in GRIN	0.8	-100.833	39.1667	Not in GRIN	-1	-120.806	40.3803	Not in GRIN	16.6	-99.7106	34.2886	PI 435497	5.3	-109.334	40.3697	PI 435567	207	-107.78	41.3261
-82.294	34.7971	Not in GRIN	15.6	-89.4011	43.0731	PI 468438	11.6	-119.294	43.5307	Not in GRIN	0.42	-116.654	32.597	Not in GRIN	47.95	-101.375	33.1781	PI 435485	34.2	-120.01	46.23	Not in GRIN	-3.5	-96.8878	28.455	PI 468512	26.6	-120.939	41.2183	Not in GRIN	0.8	-100.7	38.46	Not in GRIN	-1	-123.897	49.1203	Not in GRIN	16.6	-99.2667	34.0667	PI 435361	5.3	-108.356	44.4658	Not in GRIN	207	-116.567	43.5833
-122.193	38.8292	PI 649844	15.7	-119.55	49.1833	Not in GRIN	11.6	-119.528	43.3011	Not in GRIN	0.42	-118.615	34.4292	Not in GRIN	48.15	-95.9481	33.5975	PI 468497	34.2	-122.534	41.8978	Ames 32133	-3.5	-95.0203	29.5425	PI 435418	26.7	-120.923	41.2264	Not in GRIN	0.8	-100.7	38.4667	Not in GRIN	-1	-120.477	41.206	Not in GRIN	16.7	-118.281	35.1019	PI 468585	5.4	-119.52	39.9531	Not in GRIN	207	-116.56	43.58
-121.594	38.2864	Not in GRIN	15.7	-89.0361	41.3442	Ames 7045	11.6	-118.1	36.5958	Not in GRIN	0.42	-117.399	33.8875	Not in GRIN	48.4	-118.325	39.3183	Not in GRIN	34.2	-101.792	33.6053	PI 435531	-3.5	-97.0833	28.3333	PI 468514	26.7	-118.032	37.2844	Not in GRIN	0.8	-99.5607	38.9381	PI 592312	-1	-107.757	49.9617	PI 592312	16.8	-117.816	34.4517	Not in GRIN	5.4	-120.455	36.8589	PI 413059	209	-115.75	39.3333
-121.542	38.0833	PI 413119	15.7	-88.0333	40.75	PI 547166	11.6	-118.075	36.5463	Ames 32141	0.42	-117.457	34.0356	Not in GRIN	48.57	-97.0531	35.5343	Not in GRIN	34.2	-101.643	33.4372	PI 435484	-3.5	-123.727	40.8739	Not in GRIN	26.8	-113.006	37.3043	Not in GRIN	0.9	-95.3667	39.2833	PI 592306	-1	-112.78	49.9522	PI 592306	16.8	-77.7905	35.9382	Not in GRIN	5.4	-110.213	37.8333	Not in GRIN	210	-119.228	35.6781
-121.167	38.25	Not in GRIN	15.7	-88.03	40.75	PI 547166	11.6	-118.053	36.5422	Not in GRIN	0.42	-97.5105	25.9023	Not in GRIN	48.6	-103.469	38.1361	Ames 6185	34.2	-118.1	36.5958	Not in GRIN	-3.5	-118.923	34.42	Not in GRIN	26.8	-116.647	43.326	Not in GRIN	0.9	-95.36	39.28	Not in GRIN	-1	-120.654	40.5767	Not in GRIN	16.8	-104.468	33.3286	PI 468470	5.4	-119.614	39.877	Not in GRIN	210	-114.917	42.8333
-119.296	34.39	Not in GRIN	15.7	-86.8906	40.4172	Ames 7026	11.6	-117.647	35.0022	PI 413094	0.42	-117.408	34.036	Not in GRIN	48.75	-102.31	38.0639	Ames 6192	34.2	-97.0531	35.5343	Not in GRIN	-3.5	-95.0333	29.5922	PI 468501	26.8	-121.137	41.2652	Not in GRIN	1	-104.815	38.8441	Not in GRIN	-0.9	-120.628	40.5431	Not in GRIN	16.8	-100.204	34.4264	PI 435407	5.4	-108.709	36.2133	PI 468615	211	-119.426	42.2937
-116.654	32.597	Not in GRIN	15.7	-77.0116	38.9421	Not in GRIN	11.6	-113.006	37.3043	Not in GRIN	0.42	-117.383	34.0167	Not in GRIN	48.75	-102.3	38.05	PI 413026	34.2	-100.236	34.0817	Ames 6254	-3.5	-97.6731	27.5781	PI 435432	26.8	-121.137	41.2653	Not in GRIN	1	-100.83	39.16	PI 468623	-0.9	-107.324	39.5506	PI 468623	16.9	-98.39	34.6086	PI 468492	5.4	-119.643	36.3188	Not in GRIN	211	-115	39.25
-104.468	33.3286	PI 468470	15.7	-119.713	34.4508	Not in GRIN	11.6	-102.392	35.2403	PI 468541	0.42	-117.343	33.5028	Not in GRIN	48.84	-99.6	38.1667	PI 586855	34.2	-100.186	34.7017	PI 468475	-3.5	-100.222	25.685	Not in GRIN	26.8	-119.251	39.6081	PI 468595	1	-93.8799	39.1847	Not in GRIN	-0.9	-113.98	45.41	Not in GRIN	16.9	-118.448	35.1322	PI 468586	5.5	-120.503	36.8903	PI 649859	212	-119.833	36.0333
-104.342	33.1975	PI 468634	15.7	-106.102	40.0731	PI 435563	17	-106.489	35.0647	PI 435493	0.42	-117.443	33.7444	Not in GRIN	48.9	-117.208	33.8	Not in GRIN	34.3	-99.5164	34.2564	PI 435369	-3.5	-98.8735	24.0882	Not in GRIN	26.8	-114.682	37.4358	Not in GRIN	1.1	-95.51	39.25	Not in GRIN	-0.9	-111.73	45.3488	Not in GRIN	17	-107.07	32.6439	PI 468560	5.5	-119.456	35.1425	Not in GRIN	213	-118.196	36.8021
-104.338	33.2039	PI 468634	15.7	-121.137	41.2652	Not in GRIN	17	-102.423	34.7964	PI 468543	0.42	-116.8	33.0333	PI 649821	48.95	-117.2	33.8	Not in GRIN	34.3	-110.513	33.7567	Not in GRIN	-3.4	-119.24	34.448	Not in GRIN	26.9	-119.69	39.1832	Not in GRIN	1.1	-98.2	38.66	Not in GRIN	-0.9	-111.66	43.98	Not in GRIN	17	-104.487	32.8428	PI 468538	5.5	-117.118	32.5436	Not in GRIN	213	-119.617	35.7458
-104.335	33.2094	Not in GRIN	15.7	-121.137	41.2653	Not in GRIN	17	-117.102	43.2708	Not in GRIN	0.42	-117.341	34.0382	Not in GRIN	49.31	-121.739	38.545	PI 413148	34.3	-113.079	37.1672	PI 468608	-3.4	-117.169	33.4561	Not in GRIN	26.9	-119.481	39.5642	Not in GRIN	1.1	-98.2	38.6667	PI 531029	-0.9	-111.667	43.9833	PI 531029	17	-104.439	32.9667	PI 468469	5.5	-117.117	32.5519	Not in GRIN	213	-112.87	43.79
-101.643	33.4372	PI 435484	15.7	-104.833	37.6667	PI 435560	17	-102.786	34.5956	PI 468544	0.42	-118.54	34.2992	Not in GRIN	49.67	-121.276	37.8228	PI 649852	34.3	-99.7333	34.2833	PI 435358	-3.4	-119.285	34.461	Not in GRIN	27	-121.153	45.8171	Not in GRIN	1.2	-98.2278	38.7306	Not in GRIN	-0.9	-120.52	42.663	Not in GRIN	17	-99.7417	34.1122	PI 435363	5.5	-117.087	32.5435	Not in GRIN	213	-111.411	37.8017
-97.5471	35.3863	Not in GRIN	15.7	-106.75	35.6667	Not in GRIN	17	-111.806	38.4972	Not in GRIN	0.42	-118.517	34.3333	Not in GRIN	49.67	-121.051	38.7553	Not in GRIN	34.3	-99.7106	34.2886	PI 435497	-3.4	-116.853	32.8342	Not in GRIN	27	-121.015	41.1909	Not in GRIN	1.2	-98.2098	39.0456	Not in GRIN	-0.9	-121.753	42.0671	Not in GRIN	17	-113.583	37.1042	PI 468606	5.5	-106.549	31.8034	Not in GRIN	215	-113.611	34.7033
-97.5161	35.4675	PI 468631	15.7	-119.614	39.877	Not in GRIN	17	-102.665	35.2747	Not in GRIN	0.42	-117.304	34.0206	Not in GRIN	50.65	-104.487	32.8428	PI 468538	34.3	-113.283	37.1667	PI 435595	-3.4	-95.9458	28.8631	PI 468509	27	-119.009	40.9743	Not in GRIN	1.2	-105.184	39.7435	PI 531031	-0.8	-112.283	45.6833	PI 531031	17.1	-118.881	34.8178	Not in GRIN	5.6	-108.048	38.7363	Not in GRIN	216	-120.691	43.4178
-97.0911	35.4358	PI 435505	15.7	-104.926	32.8528	PI 468552	17	-103.976	35.3194	PI 435480	0.42	-121.995	38.239	Not in GRIN	50.68	-106.869	34.3452	Ames 31658	34.3	-120.98	45.66	Not in GRIN	-3.3	-97.8147	27.2964	PI 435434	27	-123.237	42.7017	Not in GRIN	1.3	-104.055	36.75	PI 531031	-0.8	-112.28	45.68	PI 531031	17.1	-104.765	32.8194	PI 468551	5.6	-120.133	47.3833	PI 531019	216	-112.333	43.2167
-97.0531	35.5343	Not in GRIN	15.7	-104.765	32.8194	PI 468551	17	-113.98	45.83	PI 531023	0.42	-100.222	25.685	Not in GRIN	50.84	-110.158	34.9022	PI 435600	34.3	-97.0911	35.4358	PI 435505	-3.3	-119.204	34.4458	Not in GRIN	27.1	-119.76	38.6902	Not in GRIN	1.3	-74.3232	40.7483	Not in GRIN	-0.8	-109.478	49.9038	Not in GRIN	17.1	-108.333	32.1872	PI 413157	5.6	-120.13	47.38	PI 531019	216	-112.33	43.21
-121.733	39.7731	Not in GRIN	15.8	-104.682	32.8272	PI 468550	17	-113.358	37.2386	PI 468607	0.42	-117.777	34.135	Not in GRIN	50.92	-100.599	35.2325	PI 468481	34.3	-98.3656	34.8936	PI 468491	-3.3	-119.198	34.442	Not in GRIN	27.1	-121.399	41.2172	Not in GRIN	1.5	-101.752	37.9806	Not in GRIN	-0.8	-109.178	34.1334	Not in GRIN	17.1	-104.682	32.8272	PI 468550	5.6	-118.1	36.5958	Not in GRIN	216	-119.55	49.1833
-121.285	37.9605	PI 413120	15.8	-113.583	37.1042	PI 468606	17	-113.283	37.1667	PI 435595	0.42	-117.3	33.9583	Not in GRIN	51.03	-101.546	37.9347	Ames 6196	34.3	-118.196	36.8021	Not in GRIN	-3.3	-116.77	32.605	Not in GRIN	27.1	-120.954	40.1369	Not in GRIN	1.6	-98.1444	39.0408	PI 531011	-0.8	-113.3	43.63	PI 531011	17.1	-107.264	32.7569	PI 468559	5.6	-113.583	37.1042	PI 468606	216	-120.517	50.7167
-118.408	33.3678	Not in GRIN	15.8	-112.093	34.2664	Not in GRIN	17	-112.526	36.9456	PI 435597	0.42	-117.355	33.8036	Not in GRIN	51.61	-119.966	37.4849	Not in GRIN	34.4	-99.7417	34.1122	PI 435363	-3.3	-116.77	32.6067	Not in GRIN	27.1	-120.951	40.1396	Not in GRIN	1.6	-105.107	39.5483	PI 531011	-0.7	-113.3	43.6333	PI 531011	17.1	-107.312	32.9039	PI 468558	5.7	-106.869	34.3452	Ames 31658	217	-117.219	42.5611
-117.893	35.6679	Not in GRIN	15.8	-104.133	32.3233	PI 435451	17	-105.897	36.3719	PI 468629	0.42	-116.694	32.8483	Not in GRIN	51.61	-94.8261	30.9814	PI 649810	34.4	-109.253	32.9461	PI 468568	-3.3	-95.0333	29.6308	PI 468502	27.1	-119.614	39.877	Not in GRIN	1.6	-104.734	39.6519	Not in GRIN	-0.7	-120.345	42.1889	Not in GRIN	17.1	-107.252	33.1283	PI 435604	5.8	-112.87	43.79	Not in GRIN	219	-108.052	39.4519
-116.189	32.6175	PI 649819	15.8	-103.025	30.9	PI 468533	17	-115	39.25	PI 435578	0.42	-117.31	34.0868	Not in GRIN	51.77	-102.354	30.0772	PI 435445	34.4	-83.8473	36.0187	Not in GRIN	-3.2	-95.0322	29.6483	PI 468499	27.1	-118.305	36.9367	Not in GRIN	1.7	-102.719	38.1542	Not in GRIN	-0.7	-120.027	39.6521	Not in GRIN	17.1	-104.398	32.7039	PI 435452	5.8	-111.411	37.8017	Not in GRIN	219	-118.146	34.7628
-116.182	32.6176	Not in GRIN	15.8	-102.692	31.2728	PI 468476	17	-118.015	40.7967	Not in GRIN	0.42	-117.256	33.9006	PI 613735	51.84	-102.249	30.1424	Not in GRIN	34.4	-97.5161	35.4675	PI 468631	-3.2	-97.8314	27.4075	PI 613728	27.1	-119.722	37.9366	Not in GRIN	1.8	-105.137	39.7366	PI 435473	-0.6	-105.021	36.1733	PI 435473	17.2	-101.393	33.2569	PI 649850	5.8	-110.503	35.7833	PI 613726	219	-118.129	34.7803
-109.831	32.2528	PI 413155	15.8	-116.55	33.833	Not in GRIN	17	-122.893	44.8961	Not in GRIN	0.43	-124.456	49.3033	Not in GRIN	51.99	-107.252	33.1283	PI 435604	34.4	-96.9364	35.2578	PI 468632	-3.2	-119.129	34.4349	Not in GRIN	27.2	-120.246	40.1252	Not in GRIN	1.8	-112.78	49.9522	Not in GRIN	-0.5	-120.038	47.4917	Not in GRIN	17.2	-98.4633	34.1772	PI 468493	5.8	-117.094	32.5842	Not in GRIN	221	-119.74	35.7322
-104.439	32.9667	PI 468469	15.8	-116.05	33.7333	PI 613734	17	-98.3333	26.2167	Not in GRIN	0.43	-122.893	44.8961	Not in GRIN	52.04	-101.393	33.2569	PI 649850	34.4	-100.204	34.4264	PI 435407	-3.2	-97.8386	27.3833	PI 468520	27.2	-122.348	41.4783	Ames 32130	1.9	-105.182	39.8423	Not in GRIN	-0.5	-120.438	41.4286	Not in GRIN	17.2	-116.836	33.3634	Not in GRIN	5.9	-106.669	32.1044	PI 468561	224	-108.709	36.2133
-121.739	38.545	PI 413148	15.9	-112.233	33.5667	PI 435549	17	-98.3272	26.2142	PI 468451	0.43	-97.9939	26.1939	PI 468450	52.2	-95.4281	33.6025	PI 435414	34.4	-122.559	40.7929	Not in GRIN	-3.1	-118.593	36.4508	Not in GRIN	27.3	-120.017	46.2333	PI 531017	2.1	-104.9	36.3428	PI 592313	-0.5	-107.471	50.3394	PI 592313	17.3	-122.484	39.0678	Not in GRIN	5.9	-120.417	46.9832	Not in GRIN	225	-112.871	43.7994
-121.674	38.5583	PI 413072	15.9	-115.659	32.7896	Not in GRIN	17	-98.6322	26.3036	PI 468452	0.43	-117.228	33.7825	PI 468582	52.33	-96.5833	33.6422	PI 468496	34.4	-83.9208	35.9606	PI 435553	-3.1	-95.0297	29.6792	PI 435416	27.3	-120.01	46.23	Not in GRIN	2.1	-104.872	39.9316	Not in GRIN	-0.5	-120.983	50.75	Not in GRIN	17.3	-120.241	37.9627	Not in GRIN	5.9	-114.91	42.83	Not in GRIN	225	-116.8	43.7256
-121.644	38.5621	Not in GRIN	15.9	-117.617	42.2248	Not in GRIN	17.1	-98.5214	26.7201	Not in GRIN	0.43	-117.254	33.8167	Not in GRIN	52.37	-98.3553	35.4714	PI 468489	34.4	-96.3989	35.0803	PI 435610	-3.1	-120.951	35.741	Not in GRIN	27.5	-109.49	40.6931	Not in GRIN	2.1	-104.87	36.35	Not in GRIN	-0.5	-111.601	35.0814	Not in GRIN	17.3	-82.294	34.7971	Not in GRIN	5.9	-119.69	39.1832	Not in GRIN	225	-112.526	36.9456
-121.616	38.5633	PI 649843	15.9	-120.654	40.5767	Not in GRIN	17.1	-98.9667	26.4131	PI 468453	0.43	-121.805	38.005	Not in GRIN	52.42	-97.7622	35.5067	PI 468630	34.4	-97.5471	35.3863	Not in GRIN	-3.1	-121.995	38.239	Not in GRIN	27.5	-118.594	37.4631	Not in GRIN	2.2	-100.907	38.4825	Not in GRIN	-0.5	-114.296	41.8745	Not in GRIN	17.3	-101.375	33.1781	PI 435485	5.9	-112.871	43.7994	PI 531025	226	-112.207	39.716
-121.375	37.9054	Not in GRIN	15.9	-120.628	40.5431	Not in GRIN	17.1	-119.928	38.7936	Not in GRIN	0.43	-116.712	33.0004	Not in GRIN	52.52	-112.576	39.3522	PI 435576	34.4	-106.808	32.3308	Not in GRIN	-3.1	-117.343	33.5028	Not in GRIN	27.5	-121.383	41.05	PI 435586	2.3	-100.9	38.46	PI 435566	-0.5	-108.448	40.3556	PI 435566	17.4	-98.825	33.995	PI 435410	5.9	-118.269	42.4687	Not in GRIN	227	-120	50
-121.115	38.1767	Not in GRIN	15.9	-120.477	41.206	Not in GRIN	17.1	-118.2	34.3667	PI 649825	0.43	-117.289	34.1083	PI 649824	52.6	-101.355	37.5814	Not in GRIN	34.4	-123.727	40.8739	Not in GRIN	-3	-97.8125	27.5756	PI 468519	27.5	-120.98	45.66	Not in GRIN	2.4	-100.9	38.4667	PI 592315	-0.5	-107.578	50.8628	PI 592315	17.4	-122.484	39.158	Not in GRIN	6	-118.717	35.2192	Not in GRIN	228	-108.448	40.3556
-121.051	38.7553	Not in GRIN	15.9	-120.438	41.4286	Not in GRIN	17.1	-99.2489	26.9689	Not in GRIN	0.43	-100.035	25.2522	Not in GRIN	52.62	-101.752	37.9806	Ames 6194	34.4	-107.252	33.1283	PI 435604	-2.9	-116.897	33.0251	Not in GRIN	27.7	-119.52	39.9531	Not in GRIN	2.4	-98.7	38.68	Not in GRIN	-0.5	-107.797	50.2851	Not in GRIN	17.4	-118.852	34.7961	PI 649828	6	-106.891	34.0583	PI 435606	229	-117.893	34.6679
-96.3989	35.0803	PI 435610	15.9	-109	37.5	Not in GRIN	17.1	-99.2714	26.9073	Not in GRIN	0.43	-118.462	34.4303	Not in GRIN	52.64	-117.457	34.0356	Not in GRIN	34.5	-101.393	33.2569	PI 649850	-2.9	-97.7989	27.5858	PI 494566	27.7	-118.35	36.2333	Not in GRIN	2.5	-98.7	38.6833	PI 592311	-0.5	-108.48	50.3936	PI 592311	17.4	-95.9481	33.5975	PI 468497	6.1	-120.18	36.8153	PI 413053	229	-120.097	36.5317
-122.139	39.4492	Not in GRIN	16	-119.009	40.9743	Not in GRIN	17.1	-99.2697	26.9256	PI 468454	0.43	-117.167	33.7333	PI 468583	52.68	-97.6844	27.3167	PI 435433	34.5	-106.8	32.27	PI 413159	-2.9	-98.3333	26.2167	Not in GRIN	27.7	-118.34	36.2283	Not in GRIN	2.5	-105.174	39.8014	Not in GRIN	-0.4	-113.18	43.6	Not in GRIN	17.4	-117.428	34.3258	Not in GRIN	6.3	-120.85	37.0583	PI 413101	230	-120.189	36.6066
-121.978	40.4131	Not in GRIN	16	-101.546	37.9347	Ames 6196	17.1	-99.1197	27.4517	PI 468521	0.43	-117.208	33.8	Not in GRIN	52.81	-96.9606	28.7744	PI 435423	34.5	-101.375	33.1781	PI 435485	-2.8	-98.3272	26.2142	PI 468451	27.7	-116.817	46.4468	Not in GRIN	2.5	-102.31	38.0639	PI 531027	-0.4	-112.611	43.5542	PI 531027	17.4	-95.4281	33.6025	PI 435414	6.3	-120.849	37.0583	PI 413101	230	-118.075	36.5463
-121.872	38.5394	Not in GRIN	16	-109.551	37.2844	PI 468617	17.1	-120.237	39.1664	Not in GRIN	0.43	-117.2	33.8	Not in GRIN	52.81	-122.139	39.4492	Not in GRIN	34.5	-118.075	36.5463	Ames 32141	-2.8	-118.788	34.417	Not in GRIN	27.8	-121.465	45.7148	Not in GRIN	2.7	-102.3	38.05	PI 531027	-0.4	-112.61	43.55	PI 531027	17.4	-122.448	39.0817	Not in GRIN	6.4	-116.55	33.833	Not in GRIN	230	-118.053	36.5422
-121.766	38.6628	Not in GRIN	16	-105.174	32.8886	PI 468553	17.1	-121.193	38.8213	Not in GRIN	0.43	-125.267	50.0019	Not in GRIN	52.87	-96.0731	29.4308	PI 468508	34.5	-118.053	36.5422	Not in GRIN	-2.8	-119.27	37.2701	Not in GRIN	27.9	-118.023	35.862	Not in GRIN	2.7	-100.872	37.9717	Not in GRIN	-0.4	-120.939	41.2183	Not in GRIN	17.4	-101.061	32.9167	PI 435486	6.4	-106.8	32.27	PI 413159	231	-120.133	47.3833
-121.75	39.78	Not in GRIN	16	-104.303	35.0567	PI 435490	17.1	-99.4731	27.8683	PI 468523	0.43	-124.836	49.2553	Not in GRIN	52.87	-122.367	39.0113	Not in GRIN	34.5	-109.333	32.9808	Not in GRIN	-2.8	-117.529	33.8167	Not in GRIN	27.9	-118.148	36.563	Not in GRIN	2.7	-101.546	37.9347	Not in GRIN	-0.4	-120.923	41.2264	Not in GRIN	17.4	-101.124	32.9845	Ames 32025	6.4	-110.158	34.9022	PI 435600	232	-120.13	47.38
-121.501	38.584	Not in GRIN	16	-103.733	33.8586	PI 468471	17.1	-119.9	39.3167	Not in GRIN	0.43	-97.7667	26.4667	PI 468449	53.06	-96.0772	29.4756	PI 435420	34.5	-102.871	31.4	PI 468536	-2.7	-117.95	34.1319	Not in GRIN	27.9	-123.727	40.8739	Not in GRIN	2.8	-98.2017	38.345	Not in GRIN	-0.4	-120.417	41.4795	Not in GRIN	17.4	-116.513	32.7715	Not in GRIN	6.5	-106.808	32.3308	Not in GRIN	232	-110.503	35.7833
-121.493	38.5817	PI 413145	16	-103.364	33.8886	PI 468546	17.1	-122.494	42.1975	Not in GRIN	0.43	-117.05	33.6	Not in GRIN	53.23	-102.54	32.2789	PI 435533	34.5	-98.825	33.995	PI 435410	-2.7	-123.237	42.7017	Not in GRIN	28	-125.267	50.0019	Not in GRIN	3	-98.2014	38.345	Not in GRIN	-0.4	-119.76	38.6902	Not in GRIN	17.4	-106.808	32.3308	Not in GRIN	6.5	-114.917	42.8333	PI 531013	233	-112.229	43.5225
-121.29	37.9578	PI 413120	16	-118.196	36.8021	Not in GRIN	17.1	-118.335	35.1481	Not in GRIN	0.43	-117.677	34.16	PI 435593	53.25	-100.708	32.5606	PI 435487	34.5	-113.583	37.1042	PI 468606	-2.7	-116.771	32.8261	Not in GRIN	28	-122.534	41.8978	Ames 32133	3	-97.5167	38.7	Not in GRIN	-0.4	-107.78	41.3261	Not in GRIN	17.5	-100.933	32.7622	PI 649849	6.5	-116.647	43.326	Not in GRIN	233	-112.22	43.52
-120.994	38.4311	Not in GRIN	16	-104.083	32.3067	PI 468468	17.1	-118.281	35.1019	PI 468585	0.43	-123.237	42.7017	Not in GRIN	53.34	-100.78	32.6551	Ames 32031	34.5	-81.3414	35.7331	PI 435612	-2.6	-117.75	34.0553	Not in GRIN	28	-112.526	37.0475	PI 468610	3	-97.51	38.7	PI 664600	-0.4	-103.55	44.2094	PI 664600	17.5	-97.3828	33.65	PI 468495	6.5	-106.87	33.9	PI 653547	234	-113.18	43.6
-118.923	34.42	Not in GRIN	16	-102.895	31.0622	Not in GRIN	17.1	-99.5052	28.043	Not in GRIN	0.43	-123.897	49.1203	Not in GRIN	53.38	-96.6064	33.6403	PI 435413	34.5	-116.817	46.4468	Not in GRIN	-2.6	-97.5989	27.9308	PI 468448	28	-118.315	37.3958	Not in GRIN	3	-84.4997	39.1711	PI 592314	-0.3	-108.036	50.7475	PI 592314	17.5	-97.7333	33.785	PI 468494	6.5	-106.869	33.9019	PI 653547	234	-115.573	36.1619
-116.712	33.0004	Not in GRIN	16	-115.626	33.0397	PI 468580	17.1	-121.051	38.7553	Not in GRIN	0.43	-98.3333	26.2167	Not in GRIN	53.95	-96.9364	35.2578	PI 468632	34.5	-104.101	32.49	PI 468537	-2.6	-95.5454	29.7826	Not in GRIN	28.1	-123.42	45.3	Not in GRIN	3.2	-88.9333	38.65	Not in GRIN	-0.3	-107.3	50.4167	Not in GRIN	17.5	-97.8206	33.8142	PI 435411	6.5	-120.849	37.0873	Not in GRIN	234	-119.294	43.5307
-111.831	33.9203	Not in GRIN	16	-106.263	39.0436	PI 468624	17.2	-121.733	39.7731	Not in GRIN	0.43	-98.3272	26.2142	PI 468451	53.95	-97.9547	35.5322	PI 468488	34.5	-102.895	31.2744	Not in GRIN	-2.5	-117.888	34.1628	Not in GRIN	28.2	-124.836	49.2553	Not in GRIN	3.2	-104.804	39.7165	PI 592309	-0.3	-110.247	49.9519	PI 592309	17.5	-107.57	28.6831	Not in GRIN	6.6	-118.09	36.5677	Not in GRIN	235	-113.3	43.63
-104.398	32.7039	PI 435452	16	-105.551	38.9989	Not in GRIN	17.2	-99.0129	27.8174	Not in GRIN	0.43	-121.966	38.3302	Not in GRIN	54.24	-101.481	36.6828	PI 435405	34.5	-98.4633	34.1772	PI 468493	-2.5	-118.54	34.2992	Not in GRIN	28.3	-116.942	34.0417	Not in GRIN	3.2	-103.469	38.1361	Not in GRIN	-0.3	-121.25	50.8333	Not in GRIN	17.5	-116.621	32.8827	Not in GRIN	6.6	-114.048	40.1155	Not in GRIN	236	-113.3	43.6333
-100.517	34.7089	PI 435496	16	-120.515	41.0315	Not in GRIN	17.2	-99.35	28.0333	PI 468457	0.43	-117.114	33.8875	Not in GRIN	54.29	-112.375	39.5192	PI 435575	34.5	-95.7694	34.9333	PI 435611	-2.4	-118.517	34.3333	Not in GRIN	28.3	-115.573	36.1619	Not in GRIN	3.2	-100.348	37.8067	Not in GRIN	-0.3	-116.942	34.0417	Not in GRIN	17.5	-119.966	37.4849	Not in GRIN	6.6	-110.672	35.9278	PI 432505	237	-119.476	35.9891
-98.2522	35.0658	PI 468490	16	-120.417	41.4795	Not in GRIN	17.2	-100.205	30.0156	Ames 7445	0.43	-116.662	32.865	Not in GRIN	54.44	-97.6731	27.5781	PI 435432	34.6	-115.445	36.2947	Not in GRIN	-2.4	-121.805	38.005	Not in GRIN	28.4	-118.403	37.4806	Not in GRIN	3.3	-105.27	40.0317	PI 435584	-0.2	-120.533	41.4833	PI 435584	17.5	-100.78	32.6551	Ames 32031	6.6	-107.252	33.1283	PI 435604	237	-119.476	35.9963
-122.041	39.0822	Not in GRIN	16.1	-120.939	41.2183	Not in GRIN	17.2	-122.178	39.9278	PI 435587	0.43	-117.157	33.9318	Not in GRIN	54.46	-117.411	34.2335	Not in GRIN	34.6	-98.39	34.6086	PI 468492	-2.4	-117.443	33.7444	Not in GRIN	28.4	-118.407	37.4331	Ames 32139	3.5	-105.238	35.7286	Not in GRIN	-0.2	-121.137	41.2652	Not in GRIN	17.5	-96.5833	33.6422	PI 468496	6.6	-112.375	39.5192	PI 435575	239	-119.559	36.0981
-121.857	38.5791	Not in GRIN	16.1	-120.923	41.2264	Not in GRIN	17.2	-100.386	30.0981	PI 649845	0.43	-116.631	32.9025	Not in GRIN	54.64	-117.405	34.2132	Not in GRIN	34.6	-121.465	45.7148	Not in GRIN	-2.3	-96.9606	28.7744	PI 435423	28.4	-123.897	49.1203	Not in GRIN	3.6	-105.675	35.5734	Not in GRIN	-0.2	-121.137	41.2653	Not in GRIN	17.5	-116.558	33.0727	Not in GRIN	6.7	-110.402	40.1633	PI 435568	240	-119.271	35.8842
-121.791	38.673	Not in GRIN	16.1	-121.015	41.1909	Not in GRIN	17.2	-121.978	40.4131	Not in GRIN	0.43	-117.056	33.7806	Not in GRIN	54.76	-96.9958	28.8589	PI 468447	34.6	-109.831	32.2528	PI 413155	-2.3	-100.035	25.2522	Not in GRIN	28.6	-123.53	42.1169	Not in GRIN	3.6	-105.675	35.5742	Not in GRIN	-0.2	-121.544	41.8188	Not in GRIN	17.5	-106.8	32.27	PI 413159	6.7	-113.611	34.7033	PI 413044	240	-120.417	46.9832
-121.773	38.6785	PI 435401	16.1	-104.264	41.7861	PI 613713	17.2	-119.318	36.7172	Not in GRIN	0.43	-117.055	33.78	Not in GRIN	54.76	-120.994	38.4311	Not in GRIN	34.6	-103.194	32.1133	PI 435449	-2.3	-119.468	34.831	Not in GRIN	28.7	-122.559	40.7929	Not in GRIN	3.6	-100.676	37.8783	Not in GRIN	-0.2	-119.722	37.9366	Not in GRIN	17.5	-96.6064	33.6403	PI 435413	6.7	-119.918	36.7258	Not in GRIN	242	-119.69	39.1832
-121.772	38.6786	PI 435401	16.1	-104.741	42.2697	Ames 6168	17.2	-119.018	35.3733	PI 613736	0.43	-102.323	28.6622	Not in GRIN	54.79	-121.193	38.8213	Not in GRIN	34.6	-103.946	32.3519	PI 435450	-2.3	-96.9958	28.8589	PI 468447	28.7	-124.456	49.3033	Not in GRIN	3.8	-90.2835	38.8155	PI 435565	-0.2	-107.546	40.5153	PI 435565	17.6	-122.367	39.0113	Not in GRIN	6.8	-111.705	33.074	Not in GRIN	242	-110.672	35.9278
-121.336	38.5524	Not in GRIN	16.1	-121.399	41.2172	Not in GRIN	17.2	-119.456	35.1425	Not in GRIN	0.43	-119.468	34.831	Not in GRIN	54.94	-121.75	39.78	Not in GRIN	34.6	-83.9849	34.5326	Not in GRIN	-2.2	-118.646	34.7367	Not in GRIN	28.8	-118.396	37.3854	Ames 32140	3.8	-95.0167	39.1667	Not in GRIN	-0.2	-116.897	44.4692	Not in GRIN	17.6	-117.893	35.6679	Not in GRIN	6.8	-118.35	42.7667	Not in GRIN	243	-112.611	43.5542
-118.54	34.2992	Not in GRIN	16.1	-102.6	38.76	Not in GRIN	17.2	-101.963	29.9369	PI 468464	0.43	-118.456	34.4506	Not in GRIN	54.96	-103.359	29.663	Not in GRIN	34.6	-101.061	32.9167	PI 435486	-2.2	-118.881	34.8178	Not in GRIN	28.8	-122.946	42.914	Not in GRIN	4	-99.6	38.16	Not in GRIN	-0.2	-117.219	42.5611	Not in GRIN	17.6	-109.253	32.9461	PI 468568	6.8	-118.154	37.3002	Not in GRIN	244	-112.61	43.55
-118.517	34.3333	Not in GRIN	16.1	-102.6	38.7667	PI 586847	17.2	-118.154	37.3002	Not in GRIN	0.43	-117.077	33.8167	Not in GRIN	55.01	-99.8175	31.0203	Ames 7454	34.6	-101.124	32.9845	Ames 32025	-2.2	-118.615	34.4292	Not in GRIN	28.8	-118.09	36.5677	Not in GRIN	4	-99.6	38.1667	Not in GRIN	-0.2	-119.528	43.3011	Not in GRIN	17.6	-100.708	32.5606	PI 435487	6.8	-117.614	43.8402	Not in GRIN	245	-114.417	42.95
-118.136	34.6981	Ames 7083	16.1	-112.526	36.9456	PI 435597	17.2	-102.095	30.0308	Not in GRIN	0.43	-119.27	37.2701	Not in GRIN	55.06	-108.333	32.1872	PI 413157	34.6	-106.669	32.1044	PI 468561	-2.1	-102.323	28.6622	Not in GRIN	28.8	-122.76	42.4127	Not in GRIN	4.1	-95.01	39.16	Not in GRIN	-0.2	-123.53	42.1169	Not in GRIN	17.6	-110.791	31.7972	Not in GRIN	6.9	-107.401	42.0589	Not in GRIN	246	-120.691	43.3718
-117.411	34.2335	Not in GRIN	16.1	-103.7	33.9039	PI 435454	17.2	-118.305	36.9367	Not in GRIN	0.43	-97.6844	27.3167	PI 435433	55.14	-104.398	32.7039	PI 435452	34.6	-100.933	32.7622	PI 649849	-2	-95.6458	29.6167	PI 468505	28.8	-118.1	36.5958	Not in GRIN	4.2	-104.999	35.5961	Not in GRIN	-0.1	-106.967	41.7112	Not in GRIN	17.7	-104.101	32.49	PI 468537	6.9	-110.504	35.7933	PI 468613	246	-114.41	42.95
-117.405	34.2132	Not in GRIN	16.1	-104.101	32.49	PI 468537	17.2	-119.363	35.3137	Not in GRIN	0.43	-107.57	28.6831	Not in GRIN	55.15	-106.87	33.9	PI 653547	34.6	-100.554	32.0142	PI 649848	-2	-95.625	29.5939	PI 435419	28.8	-115.344	40.7841	Not in GRIN	4.2	-105.098	39.8237	Not in GRIN	-0.1	-105.665	50.66	Not in GRIN	17.7	-101.482	32.1843	Not in GRIN	6.9	-107.07	32.6439	PI 468560	249	-116.653	43.685
-106.808	32.3308	Not in GRIN	16.1	-115.682	32.6788	Not in GRIN	17.2	-99.8175	31.0203	Ames 7454	0.43	-121.749	38.0247	PI 413102	55.37	-106.869	33.9019	PI 653547	34.6	-104.083	32.3067	PI 468468	-2	-116.8	33.0333	PI 649821	28.9	-115	39.25	PI 435578	4.2	-104.753	36.0314	PI 435545	-0.1	-109.285	34.1333	PI 435545	17.7	-100.554	32.0142	PI 649848	6.9	-112.283	45.6833	PI 531031	250	-109	37.5
-106.384	29.9247	Not in GRIN	16.1	-116.233	33.7333	Not in GRIN	17.2	-118.987	35.626	Not in GRIN	0.43	-117.989	34.1764	Not in GRIN	55.38	-101.061	32.9167	PI 435486	34.6	-123.53	42.1169	Not in GRIN	-1.9	-96.9947	28.8951	Not in GRIN	28.9	-122.885	42.3447	Not in GRIN	4.4	-104.129	36.3042	PI 435601	-0.1	-109.283	34.1333	PI 435601	17.7	-117.175	36.1119	Not in GRIN	6.9	-112.28	45.68	PI 531031	250	-119.45	49.0333
-104.353	31.0667	PI 435536	16.1	-107.133	39.3231	Not in GRIN	17.3	-118.667	35.3333	PI 649830	0.43	-116.971	33.67	Not in GRIN	55.44	-104.439	32.9667	PI 468469	34.6	-104.353	31.0667	PI 435536	-1.9	-98.6322	26.3036	PI 468452	29	-119.076	34.7486	Not in GRIN	4.5	-99.85	38.1	Not in GRIN	-0.1	-121.015	41.1909	Not in GRIN	17.7	-117.169	36.1125	Not in GRIN	6.9	-119.419	36.3511	PI 468590	250	-109.478	37.6242
-103.494	30.3569	PI 468531	16.1	-105.21	39.6867	Not in GRIN	17.3	-100.571	30.5728	PI 413169	0.43	-97.5583	27.5869	PI 468518	55.45	-98.2098	39.0456	Not in GRIN	34.6	-100.78	32.6551	Ames 32031	-1.9	-97.6833	28.25	PI 494567	29.1	-123.167	42.4396	Not in GRIN	4.5	-95.2293	38.962	PI 531016	-0.1	-120.983	45.6667	PI 531016	17.7	-116.62	32.84	Not in GRIN	7	-120.691	43.4178	Not in GRIN	251	-120.983	50.75
-98.3656	34.8936	PI 468491	16.1	-117.219	42.5611	Not in GRIN	17.3	-120.282	41.1503	Not in GRIN	0.43	-116.62	32.84	Not in GRIN	55.58	-117.408	34.036	Not in GRIN	34.7	-102.692	31.2728	PI 468476	-1.9	-118.852	34.7961	PI 649828	29.2	-123.091	42.4313	Not in GRIN	4.5	-94.3305	38.2586	Not in GRIN	0	-118.35	36.2333	Not in GRIN	17.7	-116.887	33.3016	Not in GRIN	7	-107.78	41.3261	Not in GRIN	252	-117.617	42.2248
-96.9364	35.2578	PI 468632	16.1	-105.897	36.3719	PI 468629	17.3	-102.54	32.2789	PI 435533	0.43	-97.8147	27.2964	PI 435434	55.59	-117.383	34.0167	Not in GRIN	34.7	-104.133	32.3233	PI 435451	-1.8	-98.5214	26.7201	Not in GRIN	29.3	-112.526	36.9456	PI 435597	4.5	-75.3558	40.5867	Not in GRIN	0	-118.34	36.2283	Not in GRIN	17.7	-110.516	31.547	Not in GRIN	7	-111.222	38.1111	PI 664141	252	-117.102	43.2708
-121.993	39.6642	Not in GRIN	16.2	-104.225	40.8714	Not in GRIN	17.3	-100.643	30.5667	PI 413168	0.43	-117.404	34.2047	Not in GRIN	55.81	-117.056	33.7806	Not in GRIN	34.7	-77.7905	35.9382	Not in GRIN	-1.7	-116.836	33.3634	Not in GRIN	29.4	-119.09	34.75	Not in GRIN	4.6	-115.767	49.5	Not in GRIN	0.1	-96.6667	39.25	Not in GRIN	24.6	-109.831	32.2528	PI 413155	7	-119.528	43.3011	Not in GRIN	252	-118.136	34.6981
-121.967	38.6794	PI 468593	16.2	-108.048	38.7363	Not in GRIN	17.3	-120.15	41.8606	Not in GRIN	0.43	-117.396	34.1806	Not in GRIN	55.81	-117.055	33.78	Not in GRIN	34.7	-103.283	30.2131	PI 468530	-1.7	-121.966	38.3302	Not in GRIN	29.4	-122.893	44.8961	Not in GRIN	5	-73.8948	40.8758	Not in GRIN	0.1	-90.2835	38.8155	Not in GRIN	24.6	-119.336	34.9582	Not in GRIN	7.1	-118.667	35.3333	PI 649830	252	-107.955	44.0169
-121.893	39.0744	PI 435588	16.2	-106.241	34.5203	PI 435499	17.3	-118.136	34.6981	Ames 7083	0.43	-97.8314	27.4075	PI 613728	55.85	-96.9947	28.8951	Not in GRIN	34.7	-102.54	32.2789	PI 435533	-1.7	-117.399	33.8875	Not in GRIN	29.4	-118.075	36.5463	Ames 32141	5	-101.355	37.5814	PI 586860	0.1	-95.0167	39.1667	PI 586860	24.6	-104.353	31.0667	PI 435536	7.1	-107.264	32.7569	PI 468559	253	-105.883	37.4667
-121.881	38.7967	PI 664608	16.2	-105.335	34.6265	Not in GRIN	17.3	-118.146	34.7628	Not in GRIN	0.43	-121.691	38.1557	Not in GRIN	55.85	-121.993	39.6642	Not in GRIN	34.7	-100.708	32.5606	PI 435487	-1.7	-116.654	32.597	Not in GRIN	29.5	-118.053	36.5422	Not in GRIN	5	-99.6575	37.8725	Not in GRIN	0.1	-94.3305	38.2586	Not in GRIN	24.6	-120.672	38.69	Not in GRIN	7.2	-119.833	36.6667	PI 649837	253	-108.356	44.4658
-121.807	38.733	Not in GRIN	16.2	-118.594	37.4631	Not in GRIN	17.3	-118.129	34.7803	Not in GRIN	0.43	-117.125	34.0958	Not in GRIN	55.98	-118.315	37.3958	Not in GRIN	34.7	-97.8206	33.8142	PI 435411	-1.7	-95.8356	29.5569	PI 468507	29.5	-108.448	40.3556	PI 435566	5	-99.5575	37.8908	PI 468480	0.1	-101.1	35.2	PI 468480	24.6	-122.599	39.8228	Not in GRIN	7.2	-107.312	32.9039	PI 468558	254	-118.154	37.3002
-121.767	39.1844	Not in GRIN	16.2	-112.526	37.0475	PI 468610	17.3	-117.65	34.9994	PI 413094	0.43	-97.3961	27.8003	PI 494568	56	-100.933	32.7622	PI 649849	34.7	-80.8544	35.2633	Not in GRIN	-1.6	-105.746	32.9633	PI 468555	29.6	-118.2	34.3667	PI 649825	5.1	-120.017	51.8667	PI 435456	0.2	-102.061	35.2881	PI 435456	24.6	-106.669	32.1044	PI 468561	7.2	-119.992	36.8153	PI 413088	255	-118.798	47.4356
-121.306	39.0564	Not in GRIN	16.2	-119.52	39.9531	Not in GRIN	17.3	-117.649	34.9994	PI 413094	0.43	-97.3903	27.8211	Not in GRIN	56	-104.468	33.3286	PI 468470	34.7	-101.482	32.1843	Not in GRIN	-1.6	-118.2	34.3667	PI 649825	29.6	-83.8473	36.0187	Not in GRIN	5.1	-104.833	37.6667	Ames 32027	0.2	-101.95	34.1249	Ames 32027	24.6	-90.2785	33.5237	Not in GRIN	7.2	-119.969	36.8153	PI 413084	255	-106.967	41.7112
-121.276	37.8228	PI 649852	16.2	-115.164	37.365	PI 468601	17.3	-111.398	35.2706	Not in GRIN	0.43	-97.3823	27.8333	Not in GRIN	56	-100.867	36.8667	PI 435406	34.7	-102.367	31.8456	PI 435534	-1.5	-116.887	33.3016	Not in GRIN	29.6	-118.196	36.8021	Not in GRIN	5.1	-106.069	36.0533	PI 468548	0.2	-103.762	32.8561	PI 468548	24.6	-91.0067	33.3706	PI 435608	7.2	-116.199	40.6102	Not in GRIN	257	-108.918	42.0056
-121.193	38.8213	Not in GRIN	16.2	-103.946	32.3519	PI 435450	17.3	-104.449	36.9194	PI 435559	0.43	-97.8386	27.3833	PI 468520	56.05	-97.175	36.3792	Not in GRIN	34.7	-97.7333	33.785	PI 468494	-1.5	-117.395	33.9533	PI 649823	29.6	-83.9208	35.9606	PI 435553	5.2	-99.7564	37.85	PI 468551	0.2	-104.765	32.8194	PI 468551	24.6	-100.387	32.4589	PI 435488	7.2	-107.582	34.8964	Not in GRIN	257	-114.513	42.2204
-118.788	34.417	Not in GRIN	16.2	-103.104	30.8867	PI 435535	17.3	-103.117	34.3972	PI 468472	0.43	-116.673	33.1092	Not in GRIN	56.1	-117.341	34.0382	Not in GRIN	34.8	-109.707	32.8339	PI 468569	-1.5	-117.457	34.0356	Not in GRIN	29.6	-107.546	40.5153	PI 435565	5.2	-95.2419	38.2806	PI 468612	0.2	-111.249	36.1075	PI 468612	24.6	-113.917	36.8833	PI 468605	7.2	-112.611	43.5542	PI 531027	258	-112.392	40.1822
-118.456	34.4506	Not in GRIN	16.2	-115.569	32.8476	Not in GRIN	17.3	-102.274	33.1811	PI 435532	0.43	-97.6731	27.5781	PI 435432	56.11	-117.304	34.0206	Not in GRIN	34.8	-103.494	30.3569	PI 468531	-1.4	-98.3231	27.3939	PI 435436	29.6	-118.646	34.7367	Not in GRIN	5.6	-87.2786	38.4919	PI 435598	0.3	-111.234	36.1111	PI 435598	24.6	-116.662	32.865	Not in GRIN	7.3	-112.61	43.55	PI 531027	258	-109.49	40.6931
-118.173	35.0525	PI 413097	16.2	-115.562	32.7919	PI 649817	17.3	-104.055	36.75	PI 435558	0.43	-97.1636	27.8833	PI 468516	56.16	-117.077	33.8167	Not in GRIN	34.8	-106.384	29.9247	Not in GRIN	-1.4	-121.749	38.0247	PI 413102	29.7	-113.038	37.1611	Not in GRIN	5.7	-104.854	35.6039	PI 432509	0.3	-111.222	36.1111	PI 432509	24.6	-119.468	34.831	Not in GRIN	7.3	-117.109	43.6113	Not in GRIN	260	-107.922	39.5275
-117.893	34.6679	Not in GRIN	16.2	-115.529	32.9786	PI 649816	17.3	-118.032	37.2844	Not in GRIN	0.43	-116.887	33.3016	Not in GRIN	56.23	-121.872	38.5394	Not in GRIN	34.8	-95.9481	33.5975	PI 468497	-1.4	-121.691	38.1557	Not in GRIN	29.7	-115.164	37.365	PI 468601	5.8	-100.017	37.7528	Not in GRIN	0.3	-117.208	33.8	Not in GRIN	24.6	-120.462	37.8498	Not in GRIN	7.3	-118.798	47.4356	Not in GRIN	261	-119.782	36.3008
-109.253	32.9461	PI 468568	16.2	-115.417	33.0333	PI 613733	17.3	-103.09	34.5358	PI 468545	0.43	-121.679	38.2869	PI 413114	56.25	-121.007	37.7987	Not in GRIN	34.8	-103.578	31.1892	PI 664692	-1.4	-117.355	33.8036	Not in GRIN	29.7	-118.881	34.8178	Not in GRIN	5.9	-90.0833	38.6667	Not in GRIN	0.3	-117.2	33.8	Not in GRIN	24.6	-118.317	35.65	Not in GRIN	7.3	-117.5	42.83	PI 531015	261	-120.063	36.6039
-106.8	32.27	PI 413159	16.2	-107.922	39.5275	Not in GRIN	17.4	-102.85	34.5475	PI 468473	0.43	-121.677	38.2869	PI 413114	56.25	-121.012	37.6277	Not in GRIN	34.8	-122.76	42.4127	Not in GRIN	-1.3	-118.794	34.7019	Not in GRIN	29.8	-120.241	37.9627	Not in GRIN	5.9	-88.9333	38.0006	PI 468583	0.5	-117.167	33.7333	PI 468583	24.6	-102.54	32.2789	PI 435533	7.3	-117.5	42.8333	PI 531015	261	-120.455	36.8589
-122.492	40.5993	Not in GRIN	16.3	-120.027	39.6521	Not in GRIN	17.4	-118.269	42.4687	Not in GRIN	0.43	-97.2781	27.9122	PI 435427	56.27	-120.996	37.7975	PI 413075	34.8	-117.816	34.4517	Not in GRIN	-1.3	-117.408	34.036	Not in GRIN	29.8	-122.484	39.0678	Not in GRIN	5.9	-91.956	37.3262	PI 468584	0.6	-116.876	33.9256	PI 468584	24.6	-109.333	32.9808	Not in GRIN	7.3	-106.967	41.7112	Not in GRIN	262	-110.504	35.7933
-121.97	38.525	PI 413050	16.3	-104.183	42.0667	PI 586837	17.4	-118.35	42.7667	Not in GRIN	0.43	-119.09	34.75	Not in GRIN	56.35	-120.996	37.8266	Not in GRIN	34.8	-110.516	31.547	Not in GRIN	-1.3	-117.383	34.0167	Not in GRIN	29.8	-113.079	37.1672	PI 468608	5.9	-90.1978	38.6272	Not in GRIN	0.6	-120.397	37.1835	Not in GRIN	24.6	-96.7635	33.1085	Not in GRIN	7.3	-106.069	36.0533	Not in GRIN	262	-111.222	38.1111
-121.813	39.3222	Not in GRIN	16.3	-104.181	42.065	PI 586837	17.4	-102.92	34.3358	PI 435498	0.43	-118.593	36.4508	Not in GRIN	56.39	-100.571	30.5728	PI 413169	34.8	-106.549	31.8034	Not in GRIN	-1.3	-98.9667	26.4131	PI 468453	29.8	-122.484	39.158	Not in GRIN	6	-90.1508	38.6244	Not in GRIN	0.7	-120.397	37.1836	Not in GRIN	24.6	-116.545	33.1428	Not in GRIN	7.4	-119.772	36.7056	Not in GRIN	262	-114.296	41.8745
-121.007	37.7987	Not in GRIN	16.3	-104.18	42.06	Not in GRIN	17.4	-103.527	36.3314	PI 435465	0.43	-117.323	34.1852	Not in GRIN	56.39	-102.367	31.8456	PI 435534	34.8	-102.895	31.0622	Not in GRIN	-1.3	-119.928	38.7936	Not in GRIN	29.9	-115.75	39.3333	PI 435579	6	-89.2167	37.7272	PI 468592	0.8	-120.723	37.3869	PI 468592	24.6	-120.434	37.813	Not in GRIN	7.4	-116.737	43.5833	Ames 7009	263	-113.015	43.4164
-120.996	37.7975	PI 413075	16.3	-120.61	40.389	Not in GRIN	17.4	-104.833	37.6667	PI 435560	0.43	-117.322	34.1818	Not in GRIN	56.39	-98.6037	31.8974	Not in GRIN	34.8	-109.759	32.8492	PI 468570	-1.3	-120.132	38.6472	Not in GRIN	29.9	-118.335	35.1481	Not in GRIN	6.1	-104.67	35.5147	PI 649859	0.8	-120.503	36.8903	PI 649859	24.6	-120.44	37.8356	Not in GRIN	7.4	-117.395	33.9533	PI 649823	264	-121.25	50.8333
-120.996	37.8266	Not in GRIN	16.3	-104.129	36.3042	PI 435467	17.4	-106.75	35.6667	Not in GRIN	0.43	-117.322	34.1849	Not in GRIN	56.39	-98.6465	31.9303	Ames 32023	34.8	-123.42	45.3	Not in GRIN	-1.2	-117.777	34.135	Not in GRIN	29.9	-118.281	35.1019	PI 468585	6.1	-103.527	36.3314	Ames 32161	0.9	-96.6103	39.1021	Ames 32161	24.7	-118.136	34.6981	Ames 7083	7.4	-116.567	43.5833	PI 531014	265	-111.4	41.95
-118.918	34.3992	PI 435592	16.3	-120.246	40.1252	Not in GRIN	17.4	-119.614	39.877	Not in GRIN	0.43	-117.322	34.1862	Not in GRIN	56.39	-101.124	32.9845	Ames 32025	34.8	-118.2	34.3667	PI 649825	-1.2	-121.679	38.2869	PI 413114	30	-117.816	34.4517	Not in GRIN	6.1	-77.1719	39.0579	Not in GRIN	1	-95.01	39.16	Not in GRIN	24.7	-117.893	34.6679	Not in GRIN	7.4	-116.56	43.58	Not in GRIN	265	-106.76	39.6558
-118.917	34.3992	PI 435592	16.3	-108.709	36.2133	PI 468615	17.4	-117.617	42.2248	Not in GRIN	0.43	-117.321	34.1866	Not in GRIN	56.39	-111.249	36.1075	PI 468612	34.8	-102.941	30.1858	PI 468529	-1.2	-121.677	38.2869	PI 413114	30	-112.406	42.8336	Not in GRIN	6.1	-114.433	47.8	Not in GRIN	1.2	-101.355	37.5814	Not in GRIN	24.7	-103.946	32.3519	PI 435450	7.4	-120.998	37.2578	PI 413049	265	-118.219	34.8202
-118.462	34.4303	Not in GRIN	16.3	-105.27	33.3875	PI 435539	17.4	-104.303	35.0567	PI 435490	0.43	-117.315	34.1836	Not in GRIN	56.39	-111.234	36.1111	PI 435598	34.8	-95.4281	33.6025	PI 435414	-1.2	-96.0731	29.4308	PI 468508	30	-116.836	33.3634	Not in GRIN	6.2	-114.43	47.8	PI 435480	1.2	-103.976	35.3194	PI 435480	24.7	-104.133	32.3233	PI 435451	7.4	-118.987	35.626	Not in GRIN	265	-120.503	36.8903
-118.219	34.8202	Not in GRIN	16.3	-103.762	32.8561	PI 468548	17.4	-118.196	36.8021	Not in GRIN	0.43	-116.621	32.8827	Not in GRIN	56.4	-111.222	36.1111	PI 432509	34.8	-100.387	32.4589	PI 435488	-1.2	-122.946	42.914	Not in GRIN	30.1	-83.9849	34.5326	Not in GRIN	6.2	-119	49	Ames 32026	1.2	-101.852	34.1265	Ames 32026	24.7	-98.6465	31.9303	Ames 32023	7.4	-112.229	43.5225	PI 531028	266	-119.456	35.1425
-118.181	35.0103	Not in GRIN	16.3	-103.283	30.2131	PI 468530	17.4	-117.219	42.5611	Not in GRIN	0.43	-98.6322	26.3036	PI 468452	56.47	-99.4039	35.4119	PI 468485	34.8	-97.3828	33.65	PI 468495	-1.2	-117.989	34.1764	Not in GRIN	30.1	-118.448	35.1322	PI 468586	6.3	-92.1667	36.9167	PI 435536	1.3	-104.353	31.0667	PI 435536	24.7	-100.127	32.4962	Ames 32029	7.4	-112.22	43.52	Not in GRIN	266	-118.1	36.5958
-117.62	33.44	Not in GRIN	16.3	-103.129	30.9114	PI 413164	17.4	-112.526	37.0475	PI 468610	0.43	-97.3089	27.8964	PI 468517	56.5	-98.1444	39.0408	Ames 6211	34.8	-103.236	30.9281	PI 413163	-1.2	-96.0772	29.4756	PI 435420	30.1	-118.852	34.7961	PI 649828	6.4	-77.1767	38.9694	Not in GRIN	1.4	-117.457	34.0356	Not in GRIN	24.7	-118.794	34.7019	Not in GRIN	7.5	-107.378	35.1386	PI 432524	266	-111.705	33.074
-102.941	30.1858	PI 468529	16.3	-112.936	33.4936	PI 649814	17.4	-115.164	37.365	PI 468601	0.43	-108.682	29.0947	Not in GRIN	56.51	-100.222	25.685	Not in GRIN	34.9	-103.561	30.9736	PI 413162	-1.2	-117.341	34.0382	Not in GRIN	30.1	-122.448	39.0817	Not in GRIN	6.4	-77.0116	38.9421	Not in GRIN	1.6	-117.157	33.9318	Not in GRIN	24.7	-116.452	34.1489	Not in GRIN	7.5	-109.707	32.8339	PI 468569	266	-107.401	42.0589
-101.393	33.2569	PI 649850	16.3	-114.755	32.72	Not in GRIN	17.4	-104.461	35.3872	PI 435478	0.43	-97.8125	27.5756	PI 468519	56.74	-97.7667	26.4667	PI 468449	34.9	-118.136	34.6981	Ames 7083	-1.1	-99.1057	26.578	Not in GRIN	30.1	-113.692	39.2639	PI 613718	6.4	-95.7872	37.3275	Not in GRIN	1.7	-120.397	37.2407	Not in GRIN	24.7	-116.452	34.1492	Not in GRIN	7.5	-109.759	32.8492	PI 468570	266	-112.406	42.8336
-101.375	33.1781	PI 435485	16.3	-116.175	33.7	Not in GRIN	17.4	-117.5	42.83	PI 531015	0.43	-119.076	34.7486	Not in GRIN	56.81	-117.157	33.9318	Not in GRIN	34.9	-118.146	34.7628	Not in GRIN	-1.1	-116.694	32.8483	Not in GRIN	30.2	-113.358	37.2386	PI 468607	6.5	-105.921	35.0067	Not in GRIN	1.8	-95.2293	38.962	Not in GRIN	24.8	-118.146	34.7628	Not in GRIN	7.5	-108.918	42.0056	Not in GRIN	267	-107.324	39.5506
-95.7694	34.9333	PI 435611	16.3	-107.324	39.5506	PI 468623	17.5	-117.5	42.8333	PI 531015	0.43	-121.594	38.2864	Not in GRIN	56.83	-97.5989	27.9308	PI 468448	34.9	-118.129	34.7803	Not in GRIN	-1.1	-118.462	34.4303	Not in GRIN	30.2	-119.966	37.4849	Not in GRIN	6.6	-94.115	36.4539	Ames 6202	1.9	-100.017	37.7528	Ames 6202	24.8	-118.129	34.7803	Not in GRIN	7.5	-114.417	42.95	PI 531012	267	-116.55	33.833
-121.753	39.1599	Not in GRIN	16.4	-113.692	39.2639	PI 613718	17.5	-118.776	39.4736	PI 468597	0.43	-97.7989	27.5858	PI 494566	56.86	-116.189	32.6175	PI 649819	34.9	-117.175	36.1119	Not in GRIN	-1.1	-121.594	38.2864	Not in GRIN	30.2	-115.445	36.2947	Not in GRIN	6.6	-76.9664	38.9103	PI 435554	1.9	-101.646	36.0106	PI 435554	24.8	-103.194	32.1133	PI 435449	7.5	-120.917	37.3	Not in GRIN	267	-113.358	37.2386
-121.012	37.6277	Not in GRIN	16.4	-103.842	40.6081	Ames 6178	17.5	-118.767	39.4667	PI 435580	0.43	-123.53	42.1169	Not in GRIN	56.94	-116.182	32.6176	Not in GRIN	34.9	-117.169	36.1125	Not in GRIN	-1.1	-121.465	45.7148	Not in GRIN	30.3	-113.283	37.1667	PI 435595	6.7	-105.676	34.1423	PI 435457	2	-102.094	35.3703	PI 435457	24.8	-102.367	31.8456	PI 435534	7.5	-120.691	43.3718	Not in GRIN	268	-116.209	43.6036
-120.996	37.6392	PI 649842	16.4	-120.403	40.1954	Not in GRIN	17.5	-106.075	38.7472	PI 468625	0.43	-116.513	32.7715	Not in GRIN	56.98	-120.996	37.6392	PI 649842	34.9	-125.267	50.0019	Not in GRIN	-1	-116.621	32.8827	Not in GRIN	30.3	-80.8544	35.2633	Not in GRIN	6.8	-100.867	36.8667	Not in GRIN	2.1	-77.7905	35.9382	Not in GRIN	24.8	-98.6037	31.8974	Not in GRIN	7.5	-117.125	43.5317	Not in GRIN	269	-114.682	37.4358
-120.974	37.3491	Not in GRIN	16.4	-103.167	38.9167	PI 586846	17.5	-106.077	38.5128	PI 468626	0.43	-122.946	42.914	Not in GRIN	57.01	-97.8762	30.1831	Not in GRIN	34.9	-103.129	30.9114	PI 413164	-1	-116.662	32.865	Not in GRIN	30.3	-122.367	39.0113	Not in GRIN	6.8	-94.1183	36.3319	PI 468601	2.2	-115.164	37.365	PI 468601	24.8	-104.083	32.3067	PI 468468	7.5	-106.077	38.5128	PI 468626	271	-111.836	39.7103
-120.547	37.6351	Not in GRIN	16.4	-105.208	34.6017	PI 435541	17.5	-118.365	39.2967	Not in GRIN	0.43	-116.797	33.3923	Not in GRIN	57.14	-118.403	37.4806	Not in GRIN	34.9	-103.104	30.8867	PI 435535	-1	-119.336	34.9582	Not in GRIN	30.3	-116.513	32.7715	Not in GRIN	7	-101.481	36.6828	PI 413157	2.3	-108.333	32.1872	PI 413157	24.8	-102.871	31.4	PI 468536	7.5	-114.41	42.95	Not in GRIN	271	-120.18	36.8153
-120.397	37.1835	Not in GRIN	16.4	-105.164	34.6106	PI 435607	17.5	-118.325	39.3183	Not in GRIN	0.43	-116.809	33.4235	Not in GRIN	57.21	-107.264	32.7569	PI 468559	34.9	-122.946	42.914	Not in GRIN	-0.9	-116.712	33.0004	Not in GRIN	30.3	-116.621	32.8827	Not in GRIN	7.1	-120.983	50.75	Not in GRIN	2.4	-117.304	34.0206	Not in GRIN	24.8	-120.722	38.2975	Not in GRIN	7.6	-112.333	43.2167	PI 531010	272	-120.85	37.0583
-120.397	37.1836	Not in GRIN	16.4	-104.461	35.3872	PI 435478	17.5	-118.473	40.1794	PI 435581	0.43	-121.542	38.0833	PI 413119	57.23	-107.312	32.9039	PI 468558	34.9	-122.885	42.3447	Not in GRIN	-0.9	-117.254	33.8167	Not in GRIN	30.3	-117.428	34.3258	Not in GRIN	7.1	-105.335	34.6265	Not in GRIN	2.4	-117.408	34.036	Not in GRIN	24.8	-111.831	33.9203	Not in GRIN	7.6	-112.33	43.21	Not in GRIN	272	-120.849	37.0583
-120.397	37.2407	Not in GRIN	16.4	-104.468	33.3286	PI 468470	17.5	-118.07	39.7961	Not in GRIN	0.43	-121.44	38.2661	Not in GRIN	57.25	-107.07	32.6439	PI 468560	34.9	-117.428	34.3258	Not in GRIN	-0.9	-117.3	33.9583	Not in GRIN	30.3	-120.462	37.8498	Not in GRIN	7.3	-101.646	36.0106	Not in GRIN	2.4	-117.383	34.0167	Not in GRIN	24.8	-118.219	34.8202	Not in GRIN	7.6	-119.771	36.7478	PI 649840	272	-110.194	35.8125
-119.318	36.7172	Not in GRIN	16.4	-102.871	31.4	PI 468536	17.5	-106.069	36.0533	Not in GRIN	0.43	-98.5214	26.7201	Not in GRIN	57.3	-100.387	32.4589	PI 435488	34.9	-100.127	32.4962	Ames 32029	-0.9	-116.513	32.7715	Not in GRIN	30.4	-116.887	33.3016	Not in GRIN	7.4	-102.414	35.9053	Not in GRIN	2.4	-120.264	37.1189	Not in GRIN	24.8	-118.173	35.0525	PI 413097	7.6	-120.974	37.3491	Not in GRIN	272	-113.283	37.1667
-118.146	34.7628	Not in GRIN	16.4	-110.124	33.1386	PI 468571	17.5	-98.3231	27.3939	PI 435436	0.44	-97.0833	28.3333	PI 468514	57.49	-96.7635	33.1085	Not in GRIN	34.9	-99.9697	31.7517	PI 664613	-0.9	-121.44	38.2661	Not in GRIN	30.4	-116.558	33.0727	Not in GRIN	7.4	-105.574	39.9047	PI 413059	2.5	-120.455	36.8589	PI 413059	24.8	-81.0348	34.0007	Not in GRIN	7.6	-117.144	32.7411	Not in GRIN	273	-112.718	41.7097
-118.129	34.7803	Not in GRIN	16.4	-112.902	33.4592	PI 649813	17.5	-120.132	38.6472	Not in GRIN	0.44	-121.167	38.25	Not in GRIN	57.7	-104.342	33.1975	PI 468634	34.9	-110.294	31.9678	PI 413153	-0.9	-121.167	38.25	Not in GRIN	30.4	-82.294	34.7971	Not in GRIN	7.4	-106.241	34.5203	PI 586854	2.5	-99.85	38.1	PI 586854	24.9	-106.549	31.8034	Not in GRIN	7.6	-113.18	43.6	Not in GRIN	274	-120.533	41.4833
-117.763	33.5719	Not in GRIN	16.4	-115.55	32.7833	PI 468579	17.5	-119.336	34.9582	Not in GRIN	0.44	-116.895	33.7636	Not in GRIN	57.72	-104.338	33.2039	PI 468634	34.9	-102.886	30.9719	PI 468467	-0.9	-121.336	38.5524	Not in GRIN	30.4	-120.434	37.813	Not in GRIN	7.4	-101.662	35.9333	Ames 6203	2.5	-99.7564	37.85	Ames 6203	24.9	-99.7331	32.4487	PI 435359	7.6	-116.8	43.7256	PI 468434	274	-120.52	42.663
-117.492	33.4982	Not in GRIN	16.4	-117.5	42.83	PI 531015	17.6	-121.336	38.5524	Not in GRIN	0.44	-121.487	37.6563	Not in GRIN	58.11	-112.526	36.9456	PI 435597	34.9	-118.335	35.1481	Not in GRIN	-0.8	-117.228	33.7825	PI 468582	30.4	-120.44	37.8356	Not in GRIN	7.4	-121.25	50.8333	Not in GRIN	2.7	-95.2419	38.2806	Not in GRIN	24.9	-99.7328	32.4486	PI 435359	7.6	-117.336	33.3151	Not in GRIN	274	-112.526	37.0475
-117.475	33.4689	Not in GRIN	16.4	-117.5	42.8333	PI 531015	17.6	-98.6167	27.8308	PI 435437	0.44	-96.9125	28.3861	PI 435425	58.15	-97.8147	27.2964	PI 435434	35	-118.281	35.1019	PI 468585	-0.8	-117.167	33.7333	PI 468583	30.4	-108.918	42.0056	Not in GRIN	7.4	-102.296	35.6736	Not in GRIN	2.7	-90.0833	38.6667	Not in GRIN	24.9	-96.6524	32.8476	Not in GRIN	7.6	-116.996	32.6412	Not in GRIN	274	-119	49
-121.971	39.8792	Not in GRIN	16.5	-104.326	40.6347	PI 613715	17.6	-118.448	35.1322	PI 468586	0.44	-110.986	29.1469	Not in GRIN	58.19	-97.8314	27.4075	PI 613728	35	-99.8175	31.0203	Ames 7454	-0.8	-117.05	33.6	Not in GRIN	30.4	-110.936	42.7917	PI 413022	7.5	-119.2	50.45	PI 435504	2.8	-101.662	35.9333	PI 435504	24.9	-116.631	32.9025	Not in GRIN	7.7	-117.341	34.0382	Not in GRIN	275	-119.643	36.3188
-120.998	37.2578	PI 413049	16.5	-108.052	39.4519	PI 468622	17.6	-121.031	38.7596	Not in GRIN	0.44	-96.8878	28.455	PI 468512	58.23	-121.857	38.5791	Not in GRIN	35	-98.6465	31.9303	Ames 32023	-0.8	-117.256	33.9006	PI 613735	30.4	-116.62	32.84	Not in GRIN	7.6	-102.392	35.2403	PI 468550	2.8	-104.682	32.8272	PI 468550	24.9	-118.181	35.0103	Not in GRIN	7.7	-117.248	32.8043	Not in GRIN	277	-117.118	32.5436
-120.917	37.3	Not in GRIN	16.5	-105.675	35.5734	Not in GRIN	17.6	-119.068	38.2519	Not in GRIN	0.44	-117.108	34.1083	Not in GRIN	58.23	-120.722	38.2975	Not in GRIN	35	-100.643	30.5667	PI 413168	-0.8	-117.304	34.0206	Not in GRIN	30.4	-120.722	38.2975	Not in GRIN	7.6	-102.423	34.7964	Not in GRIN	2.8	-113.038	37.1611	Not in GRIN	24.9	-118.163	34.9614	Not in GRIN	7.7	-118.594	37.4631	Not in GRIN	278	-117.117	32.5519
-120.85	37.0583	PI 413101	16.5	-105.675	35.5742	Not in GRIN	17.6	-121.75	39.78	Not in GRIN	0.44	-106.094	28.6362	Not in GRIN	58.28	-121.306	39.0564	Not in GRIN	35	-103.025	30.9	PI 468533	-0.8	-98.4102	29.393	Not in GRIN	30.4	-122.599	39.8228	Not in GRIN	7.6	-102.665	35.2747	Not in GRIN	2.8	-118.317	35.65	Not in GRIN	24.9	-117.65	34.9994	PI 413094	7.7	-117.138	32.7913	Not in GRIN	278	-117.087	32.5435
-120.849	37.0583	PI 413101	16.5	-103.16	38.91	Not in GRIN	17.6	-121.971	39.8792	Not in GRIN	0.44	-97.5989	27.9308	PI 468448	58.37	-109.831	32.2528	PI 413155	35	-123.091	42.4313	Not in GRIN	-0.7	-116.62	32.84	Not in GRIN	30.5	-113.98	45.83	PI 531023	7.6	-101.279	35.0789	Ames 32141	2.9	-118.075	36.5463	Ames 32141	24.9	-117.649	34.9994	PI 413094	7.7	-106.075	38.7472	PI 468625	279	-118.09	36.5677
-120.846	37.4947	PI 413150	16.5	-104.67	35.5147	PI 435477	17.6	-122.481	42.0846	Not in GRIN	0.44	-110.951	29.1079	Not in GRIN	58.5	-100.643	30.5667	PI 413168	35	-102.675	30.6606	PI 468466	-0.7	-121.542	38.0833	PI 413119	30.5	-119.468	34.831	Not in GRIN	7.7	-105.616	33.5429	Not in GRIN	3	-118.053	36.5422	Not in GRIN	24.9	-102.895	31.2744	Not in GRIN	7.7	-110.194	35.8125	PI 435599	279	-116.945	42.9574
-120.818	37.4686	Not in GRIN	16.5	-101.752	37.9806	Ames 6194	17.6	-106.45	35.2103	Not in GRIN	0.44	-98.3231	27.3939	PI 435436	58.55	-102.095	30.0308	Not in GRIN	35	-102.668	30.6333	PI 435447	-0.7	-118.456	34.4506	Not in GRIN	30.6	-119.336	34.9582	Not in GRIN	7.7	-105.167	34.9833	Not in GRIN	3	-117.404	34.2047	Not in GRIN	24.9	-116.673	33.1092	Not in GRIN	7.8	-117.383	33.2418	Not in GRIN	280	-106.296	40.0733
-120.723	37.3869	PI 468592	16.5	-106.669	32.1044	PI 468561	17.6	-119.419	36.3511	PI 468590	0.44	-116.836	33.3634	Not in GRIN	58.6	-100.127	32.4962	Ames 32029	35	-98.6037	31.8974	Not in GRIN	-0.7	-117.677	34.16	PI 435593	30.6	-117.65	34.9994	PI 413094	7.7	-101.1	35.2	Not in GRIN	3	-117.396	34.1806	Not in GRIN	24.9	-118.163	35.0461	PI 413099	7.8	-117.254	32.9681	Not in GRIN	280	-107.546	40.5153
-120.264	37.1189	Not in GRIN	16.5	-112.486	33.3775	PI 435543	17.6	-119.792	38.7269	Not in GRIN	0.44	-116.558	33.0727	Not in GRIN	58.68	-100.554	32.0142	PI 649848	35	-118.219	34.8202	Not in GRIN	-0.7	-96.9708	29.2911	PI 435421	30.6	-117.649	34.9994	PI 413094	7.7	-102.2	35.2094	Not in GRIN	3	-117.323	34.1852	Not in GRIN	24.9	-118.16	35.0453	PI 413099	7.8	-120.06	36.9644	Not in GRIN	281	-106.549	31.8034
-118.163	34.9614	Not in GRIN	16.5	-115.561	32.6625	Not in GRIN	17.6	-119.699	36.7576	Not in GRIN	0.44	-116.876	33.9256	PI 468584	58.69	-104.335	33.2094	Not in GRIN	35	-117.893	35.6679	Not in GRIN	-0.7	-110.986	29.1469	Not in GRIN	30.6	-113.583	37.1042	PI 468606	7.7	-102.281	34.8744	Not in GRIN	3	-117.322	34.1818	Not in GRIN	24.9	-109.707	32.8339	PI 468569	7.8	-120.951	35.741	Not in GRIN	281	-118.717	35.2192
-118.163	35.0461	PI 413099	16.5	-115.53	32.7309	Not in GRIN	17.6	-102.249	30.1424	Not in GRIN	0.44	-121.115	38.1767	Not in GRIN	58.89	-97.3828	33.65	PI 468495	35	-117.893	34.6679	Not in GRIN	-0.7	-116.631	32.9025	Not in GRIN	30.7	-116.199	40.6102	Not in GRIN	7.7	-102.394	35.3683	Not in GRIN	3	-117.322	34.1849	Not in GRIN	24.9	-99.9697	31.7517	PI 664613	7.8	-114.513	42.2204	Not in GRIN	282	-110.158	34.9022
-118.16	35.0453	PI 413099	16.5	-104.999	35.5961	PI 435475	17.7	-119.724	38.6411	Not in GRIN	0.44	-121.493	38.5817	PI 413145	58.96	-97.8386	27.3833	PI 468520	35.1	-113.917	36.8833	PI 468605	-0.7	-121.493	38.5817	PI 413145	30.7	-120.672	38.69	Not in GRIN	7.8	-97.175	36.3792	Not in GRIN	3	-117.322	34.1862	Not in GRIN	24.9	-114	36.8333	PI 435594	7.8	-113.692	39.2639	PI 613718	283	-120.849	37.0873
-117.398	33.256	Not in GRIN	16.5	-103.482	38.7489	Not in GRIN	17.7	-119.723	38.6381	Not in GRIN	0.44	-121.285	37.9605	PI 413120	58.97	-97.8125	27.5756	PI 468519	35.1	-118.448	35.1322	PI 468586	-0.6	-117.208	33.8	Not in GRIN	30.7	-116.662	32.865	Not in GRIN	7.9	-101.448	35.2219	Not in GRIN	3	-117.321	34.1866	Not in GRIN	24.9	-114.066	36.8056	PI 468604	7.8	-115.573	36.1619	Not in GRIN	284	-106.925	38.5458
-117.383	33.2418	Not in GRIN	16.5	-103.017	38.8258	Ames 6187	17.7	-119.772	36.7056	Not in GRIN	0.44	-121.674	38.5583	PI 413072	59.01	-121.766	38.6628	Not in GRIN	35.1	-123.167	42.4396	Not in GRIN	-0.6	-117.2	33.8	Not in GRIN	30.7	-117.647	35.0022	PI 413094	7.9	-101.438	35.2219	Not in GRIN	3	-117.315	34.1836	Not in GRIN	24.9	-116.797	33.3923	Not in GRIN	7.9	-116.653	43.685	PI 468435	285	-119.815	41.8465
-117.377	33.2755	Not in GRIN	16.5	-107.378	35.1386	PI 432524	17.7	-119.771	36.7478	PI 649840	0.44	-123.167	42.4396	Not in GRIN	59.04	-98.3058	29.5844	Not in GRIN	35.1	-82.294	34.7971	Not in GRIN	-0.6	-110.951	29.1079	Not in GRIN	30.7	-121.031	38.7596	Not in GRIN	8	-121	50	Not in GRIN	3.1	-117.108	34.1083	Not in GRIN	24.9	-103.494	30.3569	PI 468531	7.9	-108.333	32.1872	PI 413157	285	-119.815	41.8466
-117.355	33.8036	Not in GRIN	16.5	-118.776	39.4736	PI 468597	17.7	-102.402	30.1439	PI 468465	0.44	-121.644	38.5621	Not in GRIN	59.15	-118.317	35.65	Not in GRIN	35.1	-122.484	39.158	Not in GRIN	-0.6	-121.501	38.584	Not in GRIN	30.8	-121.733	39.7731	Not in GRIN	8	-102.786	34.5956	Not in GRIN	3.1	-121.971	39.8792	Not in GRIN	24.9	-102.941	30.1858	PI 468529	7.9	-113.358	37.2386	PI 468607	286	-107.133	39.3231
-117.333	33.5	PI 468581	16.5	-118.767	39.4667	PI 435580	17.7	-118.717	35.2192	Not in GRIN	0.44	-121.739	38.545	PI 413148	59.23	-111.831	33.9203	Not in GRIN	35.1	-102.402	30.1439	PI 468465	-0.6	-99.2489	26.9689	Not in GRIN	30.8	-122.193	38.8292	PI 649844	8	-106.489	35.0647	Not in GRIN	3.2	-121.978	40.4131	Not in GRIN	24.9	-121.978	40.4131	Not in GRIN	7.9	-118.317	35.65	Not in GRIN	286	-113.98	45.41
-113.583	37.1042	PI 468606	16.5	-105.167	34.9833	PI 435491	17.7	-120.52	42.663	Not in GRIN	0.44	-121.501	38.584	Not in GRIN	59.26	-106.8	32.27	PI 413159	35.1	-100.571	30.5728	PI 413169	-0.6	-121.115	38.1767	Not in GRIN	30.9	-110.851	45.9588	Not in GRIN	8	-102.85	34.5475	Ames 6213	3.2	-98.1058	39.4561	Ames 6213	25	-122.492	40.5993	Not in GRIN	7.9	-119.294	43.5307	Not in GRIN	287	-113.038	37.1611
-112.093	34.2664	Not in GRIN	16.5	-109.967	33.7906	Not in GRIN	17.7	-119.643	36.3188	Not in GRIN	0.44	-119.336	34.9582	Not in GRIN	59.27	-106.808	32.3308	Not in GRIN	35.1	-99.6947	29.9589	Ames 7452	-0.5	-98.3058	29.5844	Not in GRIN	30.9	-121.542	38.0833	PI 413119	8.1	-104.461	35.3872	Not in GRIN	3.2	-99.6	38.16	Not in GRIN	25	-117.647	35.0022	PI 413094	7.9	-115.75	39.3333	PI 435579	287	-120.417	41.4795
-103.283	30.2131	PI 468530	16.5	-104.487	32.8428	PI 468538	17.7	-102.354	30.0772	PI 435445	0.44	-121.616	38.5633	PI 649843	59.28	-99.7331	32.4487	PI 435359	35.1	-96.5833	33.6422	PI 468496	-0.5	-98.6167	27.8308	PI 435437	30.9	-122.139	39.4492	Not in GRIN	8.1	-102.065	35.1736	PI 586855	3.2	-99.6	38.1667	PI 586855	25	-117.467	34.2	Not in GRIN	8	-113.3	43.63	PI 531011	289	-111.667	43.9833
-100.236	34.0817	Ames 6254	16.5	-104.398	32.7039	PI 435452	17.7	-121.362	42.1029	Not in GRIN	0.44	-117.467	34.2	Not in GRIN	59.39	-99.7328	32.4486	PI 435359	35.1	-102.879	30.8939	PI 413167	-0.5	-99.2697	26.9256	PI 468454	30.9	-121.75	39.78	Not in GRIN	8.1	-107.164	38.5897	Ames 6204	3.3	-99.6575	37.8725	Ames 6204	25	-121.031	38.7596	Not in GRIN	8	-113.3	43.6333	PI 531011	289	-120.515	41.0315
-100.204	34.4264	PI 435407	16.5	-103.236	30.9281	PI 413163	17.7	-119.228	35.6781	PI 468587	0.44	-116.545	33.1428	Not in GRIN	59.41	-115.445	36.2947	Not in GRIN	35.1	-110.124	33.1386	PI 468571	-0.5	-99.2714	26.9073	Not in GRIN	30.9	-121.766	38.6628	Not in GRIN	8.1	-105.208	34.6017	PI 435615	3.3	-90.1508	38.6244	PI 435615	25	-122.193	38.8292	PI 649844	8	-119.55	49.1833	Not in GRIN	289	-111.731	40.0444
-120.849	37.0873	Not in GRIN	16.6	-102.895	31.2744	Not in GRIN	17.7	-119.76	38.6902	Not in GRIN	0.44	-121.375	37.9054	Not in GRIN	59.43	-118.07	39.7961	Not in GRIN	35.1	-123.897	49.1203	Not in GRIN	-0.4	-120.237	39.1664	Not in GRIN	31	-121.791	38.673	Not in GRIN	8.1	-100.799	35.1989	PI 468482	3.3	-100.799	35.1989	PI 468482	25	-121.733	39.7731	Not in GRIN	8	-120.723	37.3869	PI 468592	289	-106.869	34.3452
-120.503	36.8903	PI 649859	16.6	-108.682	29.0947	Not in GRIN	17.7	-118.317	35.65	Not in GRIN	0.44	-121.336	38.5524	Not in GRIN	59.48	-116.971	33.67	Not in GRIN	35.2	-124.836	49.2553	Not in GRIN	-0.4	-117.31	34.0868	Not in GRIN	31	-121.773	38.6785	PI 435401	8.1	-102.061	35.2881	PI 435461	3.4	-101.403	35.5106	PI 435461	25	-103.283	30.2131	PI 468530	8	-117.114	33.8875	Not in GRIN	289	-117.094	32.5842
-120.455	36.8589	PI 413059	16.6	-115.397	32.8064	PI 649938	17.7	-120.691	43.3718	Not in GRIN	0.44	-117.411	34.2335	Not in GRIN	59.59	-117.404	34.2047	Not in GRIN	35.2	-122.484	39.0678	Not in GRIN	-0.4	-99.1197	27.4517	PI 468521	31	-121.772	38.6786	PI 435401	8.1	-102.094	35.3703	Not in GRIN	3.4	-80.8544	35.2633	Not in GRIN	25	-120.06	36.9644	Not in GRIN	8	-117.398	33.256	Not in GRIN	291	-119.918	36.7258
-120.06	36.9644	Not in GRIN	16.6	-115	39.25	PI 435578	17.8	-121.544	41.8188	Not in GRIN	0.44	-117.405	34.2132	Not in GRIN	59.59	-117.396	34.1806	Not in GRIN	35.2	-122.448	39.0817	Not in GRIN	-0.4	-99.4833	27.6358	PI 468456	31	-121.807	38.733	Not in GRIN	8.1	-101.403	35.5106	Not in GRIN	3.4	-106.094	28.6362	Not in GRIN	25	-112.093	34.2664	Not in GRIN	8	-117.377	33.2755	Not in GRIN	291	-120.438	41.4286
-118.615	34.4292	Not in GRIN	16.6	-106.075	38.7472	PI 468625	17.8	-119.34	35.5942	PI 649831	0.44	-98.9667	26.4131	PI 468453	59.61	-97.7989	27.5858	PI 494566	35.2	-102.873	30.8633	PI 435448	-0.4	-99.4856	27.6106	PI 468522	31	-122.041	39.0822	Not in GRIN	8.1	-95.3428	36.1858	Not in GRIN	3.5	-82.294	34.7971	Not in GRIN	25	-109.759	32.8492	PI 468570	8	-117.999	33.6603	Not in GRIN	291	-119.88	41.4369
-116.876	33.9256	PI 468584	16.6	-106.077	38.5128	PI 468626	17.8	-119.426	42.2937	Not in GRIN	0.44	-121.29	37.9578	PI 413120	59.67	-120.85	37.0583	PI 413101	35.2	-110.791	31.7972	Not in GRIN	-0.3	-118.35	36.2333	Not in GRIN	31.1	-120.397	37.2407	Not in GRIN	8.1	-99.4039	35.4119	PI 413155	3.5	-109.831	32.2528	PI 413155	25	-116.809	33.4235	Not in GRIN	8.1	-113.283	37.1667	PI 435595	292	-113.478	42.3497
-100.186	34.7017	PI 468475	16.6	-105.238	35.7286	PI 435474	17.8	-120.704	40.4947	Not in GRIN	0.44	-116.942	34.0417	Not in GRIN	59.74	-120.849	37.0583	PI 413101	35.2	-96.6064	33.6403	PI 435413	-0.3	-118.34	36.2283	Not in GRIN	31.1	-120.264	37.1189	Not in GRIN	8.1	-105.393	33.4902	Not in GRIN	3.6	-117.341	34.0382	Not in GRIN	25	-121.542	38.0833	PI 413119	8.1	-117.189	32.8336	Not in GRIN	292	-111.66	43.98
-99.7333	34.2833	PI 435358	16.6	-118.015	40.7967	Not in GRIN	17.8	-120.691	43.4178	Not in GRIN	0.44	-97.6833	28.25	PI 494567	59.8	-121.813	39.3222	Not in GRIN	35.2	-119.076	34.7486	Not in GRIN	-0.2	-116.797	33.3923	Not in GRIN	31.1	-117.893	35.6679	Not in GRIN	8.1	-105.464	33.5114	Not in GRIN	3.6	-98.2	38.66	Not in GRIN	25.1	-106.384	29.9247	Not in GRIN	8.1	-112.526	36.9456	PI 435597	293	-115.344	40.7841
-99.7106	34.2886	PI 435497	16.6	-118.365	39.2967	Not in GRIN	17.8	-120.583	40.6667	PI 435585	0.44	-121.872	38.5394	Not in GRIN	59.87	-96.9708	29.2911	PI 435421	35.2	-118.317	35.65	Not in GRIN	-0.2	-123.53	42.1169	Not in GRIN	31.2	-112.392	40.1822	Not in GRIN	8.1	-98.3553	35.4714	PI 586857	3.6	-98.2	38.6667	PI 586857	25.1	-121.766	38.6628	Not in GRIN	8.1	-120.264	37.1189	Not in GRIN	293	-106.102	40.0731
-122.178	39.9278	PI 435587	16.7	-102.31	38.0639	Ames 6192	17.8	-120.765	40.9372	Not in GRIN	0.44	-123.091	42.4313	Not in GRIN	59.89	-100.927	29.709	PI 468528	35.2	-118.163	34.9614	Not in GRIN	-0.2	-121.285	37.9605	PI 413120	31.2	-121.749	38.0247	PI 413102	8.2	-97.9547	35.5322	Ames 6209	3.6	-98.2278	38.7306	Ames 6209	25.1	-122.139	39.4492	Not in GRIN	8.1	-120.846	37.4947	PI 413150	293	-119.992	36.8153
-120.18	36.8153	PI 413053	16.7	-102.3	38.05	PI 413026	17.8	-117.893	34.6679	Not in GRIN	0.44	-95.9458	28.8631	PI 468509	59.95	-110.976	33.3992	Not in GRIN	35.2	-119.09	34.75	Not in GRIN	-0.1	-121.616	38.5633	PI 649843	31.2	-121.691	38.1557	Not in GRIN	8.2	-105.164	34.6106	Ames 6205	3.6	-99.5575	37.8908	Ames 6205	25.1	-121.791	38.673	Not in GRIN	8.1	-120.517	50.7167	Not in GRIN	294	-119.969	36.8153
-117.89	33.6106	Not in GRIN	16.7	-103.657	33.3719	PI 468547	17.8	-115.556	33.341	Not in GRIN	0.44	-96.9606	28.7744	PI 435423	60.21	-97.8031	31.5439	PI 435494	35.2	-116.836	33.3634	Not in GRIN	-0.1	-99.4167	27.2203	PI 468455	31.2	-118.794	34.7019	Not in GRIN	8.2	-103.09	34.5358	PI 413011	3.6	-90.1978	38.6272	PI 413011	25.1	-121.773	38.6785	PI 435401	8.1	-118.281	35.1019	PI 468585	294	-113.983	45.4167
-117.883	33.6027	Not in GRIN	16.7	-104.439	32.9667	PI 468469	17.8	-115.737	33.4617	Not in GRIN	0.44	-118.2	34.3667	PI 649825	60.25	-118.407	37.4331	Ames 32139	35.2	-116.513	32.7715	Not in GRIN	-0.1	-118.448	35.1322	PI 468586	31.3	-121.679	38.2869	PI 413114	8.2	-102.92	34.3358	PI 435405	3.6	-101.481	36.6828	PI 435405	25.1	-121.772	38.6786	PI 435401	8.1	-114.296	41.8745	Not in GRIN	296	-113.079	37.1672
-117.677	34.16	PI 435593	16.7	-111.407	32.5444	Not in GRIN	17.8	-103.194	32.1133	PI 435449	0.44	-119.928	38.7936	Not in GRIN	60.47	-99.9697	31.7517	PI 664613	35.2	-120.241	37.9627	Not in GRIN	-0.1	-110.791	31.7972	Not in GRIN	31.3	-121.677	38.2869	PI 413114	8.2	-104.303	35.0567	Not in GRIN	3.6	-115.445	36.2947	Not in GRIN	25.1	-121.807	38.733	Not in GRIN	8.1	-117.399	33.8875	Not in GRIN	296	-116.304	43.7414
-117.443	33.7444	Not in GRIN	16.7	-115.373	32.815	PI 413079	17.8	-102.692	31.2728	PI 468476	0.44	-105.746	32.9633	PI 468555	60.5	-104.101	32.49	PI 468537	35.2	-102.354	30.0772	PI 435445	-0.1	-116.558	33.0727	Not in GRIN	31.3	-121.594	38.2864	Not in GRIN	8.2	-102.094	35.4386	PI 413053	3.6	-120.18	36.8153	PI 413053	25.1	-122.041	39.0822	Not in GRIN	8.1	-117.408	34.036	Not in GRIN	296	-120.477	41.206
-117.235	33.1111	Not in GRIN	16.7	-107.546	40.5153	PI 435565	17.9	-120.654	40.5767	Not in GRIN	0.44	-95.0481	29.3589	PI 468504	60.56	-96.6524	32.8476	Not in GRIN	35.2	-102.249	30.1424	Not in GRIN	-0.1	-116.673	33.1092	Not in GRIN	31.3	-121.44	38.2661	Not in GRIN	8.2	-120.517	50.7167	PI 586856	3.7	-98.7	38.68	PI 586856	25.2	-121.75	39.78	Not in GRIN	8.1	-117.383	34.0167	Not in GRIN	296	-116.817	46.4468
-117.134	33.0826	Not in GRIN	16.7	-105.921	35.0067	PI 435492	17.9	-120.628	40.5431	Not in GRIN	0.44	-95.04	29.3558	Not in GRIN	60.57	-98.39	34.6086	PI 468492	35.2	-111.831	33.9203	Not in GRIN	-0.1	-121.29	37.9578	PI 413120	31.3	-121.285	37.9605	PI 413120	8.2	-99.6397	35.2911	PI 586856	3.7	-98.7	38.6833	PI 586856	25.2	-121.306	39.0564	Not in GRIN	8.1	-110.967	32.2	PI 649851	297	-118.667	35.3333
-116.771	32.8261	Not in GRIN	16.7	-118.325	39.3183	Not in GRIN	17.9	-120.515	41.0315	Not in GRIN	0.44	-121.276	37.8228	PI 649852	60.58	-98.3656	34.8936	PI 468491	35.2	-99.7331	32.4487	PI 435359	-0.1	-121.674	38.5583	PI 413072	31.3	-121.616	38.5633	PI 649843	8.2	-103.117	34.3972	Ames 6206	3.7	-98.2017	38.345	Ames 6206	25.2	-120.397	37.2407	Not in GRIN	8.1	-117.289	34.1083	PI 649824	297	-106.077	38.5128
-116.77	32.605	Not in GRIN	16.7	-103.469	38.1361	Ames 6185	17.9	-105.21	39.6867	Not in GRIN	0.44	-120.132	38.6472	Not in GRIN	60.59	-109.551	37.2844	PI 468617	35.2	-99.7328	32.4486	PI 435359	-0.1	-121.644	38.5621	Not in GRIN	31.3	-121.29	37.9578	PI 413120	8.2	-102.059	34.1556	Ames 6206	3.7	-98.2014	38.345	Ames 6206	25.2	-120.264	37.1189	Not in GRIN	8.1	-117.89	33.6106	Not in GRIN	297	-121.544	41.8188
-116.77	32.6067	Not in GRIN	16.7	-103.823	33.4896	Not in GRIN	17.9	-119.52	39.9531	Not in GRIN	0.44	-121.857	38.5791	Not in GRIN	60.62	-117.31	34.0868	Not in GRIN	35.3	-116.621	32.8827	Not in GRIN	0	-117.289	34.1083	PI 649824	31.3	-121.644	38.5621	Not in GRIN	8.2	-103.976	35.3194	PI 435458	3.7	-102.094	35.4386	PI 435458	25.2	-120.18	36.8153	PI 413053	8.1	-117.883	33.6027	Not in GRIN	297	-120.166	41.5528
-99.5164	34.2564	PI 435369	16.7	-103.823	33.4976	Not in GRIN	17.9	-104.129	36.3042	PI 435467	0.44	-96.9958	28.8589	PI 468447	60.64	-97.9939	26.1939	PI 468450	35.3	-116.558	33.0727	Not in GRIN	0	-116.809	33.4235	Not in GRIN	31.4	-121.375	37.9054	Not in GRIN	8.2	-97.7622	35.5067	PI 435532	3.8	-102.274	33.1811	PI 435532	25.2	-119.318	36.7172	Not in GRIN	8.1	-109	37.5	Not in GRIN	298	-117.865	45.2085
-99.4397	34.3578	PI 435365	16.7	-103.819	33.4311	Not in GRIN	17.9	-104.468	33.3286	PI 468470	0.44	-121.97	38.525	PI 413050	60.74	-117.114	33.8875	Not in GRIN	35.3	-122.367	39.0113	Not in GRIN	0	-121.375	37.9054	Not in GRIN	31.4	-121.739	38.545	PI 413148	8.2	-121.567	50.3667	PI 468560	4	-107.07	32.6439	PI 468560	25.2	-119.992	36.8153	PI 413088	8.1	-103.469	38.1361	Ames 6185	298	-113.006	37.3043
-98.39	34.6086	PI 468492	16.7	-104.342	33.1975	PI 468634	17.9	-107.378	35.1386	PI 432524	0.44	-96.9947	28.8951	Not in GRIN	60.92	-121.97	38.525	PI 413050	35.3	-96.7635	33.1085	Not in GRIN	0	-117.056	33.7806	Not in GRIN	31.4	-121.051	38.7553	Not in GRIN	8.2	-100.599	35.2325	PI 468608	4	-113.079	37.1672	PI 468608	25.2	-119.969	36.8153	PI 413084	8.1	-120.397	37.1835	Not in GRIN	298	-106.891	34.0583
-119.992	36.8153	PI 413088	16.8	-104.338	33.2039	PI 468634	17.9	-105.921	35.0067	PI 435492	0.44	-99.1057	26.578	Not in GRIN	60.97	-120.998	37.2578	PI 413049	35.3	-100.437	31.4636	PI 613747	0	-117.055	33.78	Not in GRIN	31.4	-116.545	33.1428	Not in GRIN	8.2	-101.95	34.1249	Not in GRIN	4.1	-117.31	34.0868	Not in GRIN	25.2	-119.643	36.3188	Not in GRIN	8.1	-120.397	37.1836	Not in GRIN	298	-106.87	33.9
-119.969	36.8153	PI 413084	16.8	-115.391	32.6936	Not in GRIN	17.9	-118.81	38.9508	PI 468599	0.44	-98.6167	27.8308	PI 435437	61.07	-120.849	37.0873	Not in GRIN	35.3	-118.181	35.0103	Not in GRIN	0	-99.4731	27.8683	PI 468523	31.4	-121.993	39.6642	Not in GRIN	8.2	-97.5161	35.4675	Not in GRIN	4.2	-116.971	33.67	Not in GRIN	25.2	-99.6947	29.9589	Ames 7452	8.1	-119.699	36.7576	Not in GRIN	298	-106.869	33.9019
-119.918	36.7258	Not in GRIN	16.8	-109.065	33.956	Not in GRIN	18	-110.158	34.9022	PI 435600	0.44	-118.794	34.7019	Not in GRIN	61.08	-121.767	39.1844	Not in GRIN	35.3	-118.163	35.0461	PI 413099	0	-118.335	35.1481	Not in GRIN	31.5	-121.767	39.1844	Not in GRIN	8.2	-97.5471	35.3863	Not in GRIN	4.2	-117.114	33.8875	Not in GRIN	25.2	-102.692	31.2728	PI 468476	8.1	-120.818	37.4686	Not in GRIN	298	-119.419	36.3511
-117.254	33.8167	Not in GRIN	16.8	-120.533	41.4833	PI 435584	18	-119.251	39.6081	PI 468595	0.44	-120.994	38.4311	Not in GRIN	61.1	-120.462	37.8498	Not in GRIN	35.3	-118.16	35.0453	PI 413099	0	-123.167	42.4396	Not in GRIN	31.5	-120.547	37.6351	Not in GRIN	8.2	-97.0531	35.5343	Not in GRIN	4.2	-118.196	36.8021	Not in GRIN	25.2	-96.7931	32.8501	Not in GRIN	8.1	-117.208	33.8	Not in GRIN	298	-119.833	36.6667
-109.333	32.9808	Not in GRIN	16.8	-104.854	35.6039	PI 435476	18	-100.222	25.685	Not in GRIN	0.45	-116.189	32.6175	PI 649819	61.22	-121.971	39.8792	Not in GRIN	35.3	-112.093	34.2664	Not in GRIN	0	-121.739	38.545	PI 413148	31.5	-121.893	39.0744	PI 435588	8.2	-98.2522	35.0658	PI 435587	4.2	-122.178	39.9278	PI 435587	25.2	-121.749	38.0247	PI 413102	8.2	-117.2	33.8	Not in GRIN	298	-117.395	33.9533
-104.101	32.49	PI 468537	16.8	-110.029	34.2542	PI 435542	18	-119.27	37.2701	Not in GRIN	0.45	-116.182	32.6176	Not in GRIN	61.22	-116.452	34.1489	Not in GRIN	35.3	-117.65	34.9994	PI 413094	0	-117.077	33.8167	Not in GRIN	31.5	-121.881	38.7967	PI 664608	8.2	-101.852	34.1265	Not in GRIN	4.2	-119.318	36.7172	Not in GRIN	25.2	-121.691	38.1557	Not in GRIN	8.2	-110.986	29.1469	Not in GRIN	298	-118.987	35.626
-101.061	32.9167	PI 435486	16.8	-118.473	40.1794	PI 435581	18	-119.468	34.831	Not in GRIN	0.45	-122.76	42.4127	Not in GRIN	61.25	-116.452	34.1492	Not in GRIN	35.3	-117.649	34.9994	PI 413094	0	-117.157	33.9318	Not in GRIN	31.5	-120.397	37.1835	Not in GRIN	8.2	-97.0911	35.4358	Not in GRIN	4.4	-120.06	36.9644	Not in GRIN	25.2	-121.679	38.2869	PI 413114	8.2	-119.426	42.2937	Not in GRIN	299	-116.452	34.1489
-120.189	36.6066	Not in GRIN	16.9	-108.686	36.7856	PI 468616	18	-105.746	32.9633	PI 468555	0.45	-122.484	39.0678	Not in GRIN	61.28	-101.963	29.9369	PI 468464	35.3	-117.647	35.0022	PI 413094	0	-99.1175	29.3806	PI 649847	31.5	-120.397	37.1836	Not in GRIN	8.2	-98.3656	34.8936	Not in GRIN	4.6	-120.189	36.6066	Not in GRIN	25.2	-121.677	38.2869	PI 413114	8.2	-118.448	35.1322	PI 468586	299	-116.452	34.1492
-120.063	36.6039	PI 649858	16.9	-108.28	32.77	PI 468564	18	-121.493	38.5817	PI 413145	0.45	-95.0203	29.5425	PI 435418	61.32	-97.7667	31.5084	Ames 32024	35.3	-114	36.8333	PI 435594	0	-99.68	27.09	Not in GRIN	31.5	-105.75	42.0167	Ames 6171	8.2	-96.3989	35.0803	Ames 32030	4.7	-101.884	33.8243	Ames 32030	25.3	-121.594	38.2864	Not in GRIN	8.2	-121.012	37.6277	Not in GRIN	299	-106.669	32.1044
-119.772	36.7056	Not in GRIN	16.9	-103.875	33.4188	Not in GRIN	18	-105.862	32.9	PI 435537	0.45	-95.0333	29.5922	PI 468501	61.32	-100.437	31.4636	PI 613747	35.3	-116.452	34.1489	Not in GRIN	0.1	-122.494	42.1975	Not in GRIN	31.6	-112.207	39.716	Ames 32162	8.2	-100.517	34.7089	PI 468559	4.7	-107.264	32.7569	PI 468559	25.3	-121.44	38.2661	Not in GRIN	8.2	-116.988	32.7476	Not in GRIN	299	-109.707	32.8339
-119.771	36.7478	PI 649840	16.9	-107.312	32.9039	PI 468558	18	-120.994	38.4311	Not in GRIN	0.45	-121.007	37.7987	Not in GRIN	61.33	-103.194	32.1133	PI 435449	35.3	-116.452	34.1492	Not in GRIN	0.1	-105.862	32.9	PI 435537	31.6	-116.631	32.9025	Not in GRIN	8.3	-96.9364	35.2578	Not in GRIN	4.8	-111.831	33.9203	Not in GRIN	25.3	-121.487	37.6563	Not in GRIN	8.2	-110.951	29.1079	Not in GRIN	299	-109.759	32.8492
-119.643	36.3188	Not in GRIN	16.9	-104.335	33.2094	Not in GRIN	18	-119.722	37.9366	Not in GRIN	0.45	-121.012	37.6277	Not in GRIN	61.38	-96.7931	32.8501	Not in GRIN	35.3	-118.173	35.0525	PI 413097	0.1	-118.023	35.862	Not in GRIN	31.6	-121.115	38.1767	Not in GRIN	8.3	-106.869	34.3452	PI 649824	5	-117.289	34.1083	PI 649824	25.3	-121.285	37.9605	PI 413120	8.2	-117.219	42.5611	Not in GRIN	300	-118.594	37.4631
-117.837	33.6387	Not in GRIN	16.9	-111.495	32.7161	Not in GRIN	18	-118.331	34.4706	Not in GRIN	0.45	-122.494	42.1975	Not in GRIN	61.44	-98.2522	35.0658	PI 468490	35.3	-114.066	36.8056	PI 468604	0.1	-121.276	37.8228	PI 649852	31.6	-121.674	38.5583	PI 413072	8.3	-106.75	35.6667	PI 649858	5.1	-120.063	36.6039	PI 649858	25.3	-121.616	38.5633	PI 649843	8.2	-103.578	31.1892	PI 664692	300	-120.06	36.9644
-117.336	33.3151	Not in GRIN	16.9	-106.296	40.0733	Not in GRIN	18.1	-117.816	34.4517	Not in GRIN	0.45	-121.766	38.6628	Not in GRIN	61.44	-117.289	34.1083	PI 649824	35.4	-124.456	49.3033	Not in GRIN	0.2	-121.193	38.8213	Not in GRIN	31.6	-121.276	37.8228	PI 649852	8.3	-95.7694	34.9333	Not in GRIN	5.1	-98.2098	39.0456	Not in GRIN	25.4	-121.644	38.5621	Not in GRIN	8.2	-116.189	32.6175	PI 649819	300	-111.806	38.4972
-117.126	33.1603	PI 649822	16.9	-109.334	40.3697	PI 435567	18.1	-120.672	38.69	Not in GRIN	0.45	-120.996	37.7975	PI 413075	61.45	-117.323	34.1852	Not in GRIN	35.4	-122.893	44.8961	Not in GRIN	0.2	-116.971	33.67	Not in GRIN	31.6	-120.994	38.4311	Not in GRIN	8.3	-99.4397	34.3578	PI 468558	5.2	-107.312	32.9039	PI 468558	25.4	-121.739	38.545	PI 413148	8.2	-116.182	32.6176	Not in GRIN	300	-112.283	45.6833
-117.118	32.5436	Not in GRIN	16.9	-121.383	41.05	PI 435586	18.1	-120.996	37.6392	PI 649842	0.45	-120.996	37.8266	Not in GRIN	61.45	-117.322	34.1818	Not in GRIN	35.4	-118.646	34.7367	Not in GRIN	0.2	-117.114	33.8875	Not in GRIN	31.6	-121.872	38.5394	Not in GRIN	8.3	-99.2651	34.1545	Not in GRIN	5.2	-117.125	34.0958	Not in GRIN	25.4	-121.375	37.9054	Not in GRIN	8.2	-110.926	32.2217	PI 468574	300	-112.28	45.68
-117.117	32.5519	Not in GRIN	16.9	-102.719	38.1542	Ames 6189	18.1	-120.723	37.3869	PI 468592	0.45	-116.75	33.93	Not in GRIN	61.48	-117.322	34.1849	Not in GRIN	35.4	-119.966	37.4849	Not in GRIN	0.2	-121.567	50.3667	Not in GRIN	31.7	-121.857	38.5791	Not in GRIN	8.3	-100.236	34.0817	Not in GRIN	5.2	-122.492	40.5993	Not in GRIN	25.4	-121.29	37.9578	PI 413120	8.2	-117.62	33.44	Not in GRIN	300	-106.069	36.0533
-117.087	32.5435	Not in GRIN	16.9	-110.161	38.9953	PI 468620	18.1	-120.359	39.2743	Not in GRIN	0.45	-99.2697	26.9256	PI 468454	61.51	-117.322	34.1862	Not in GRIN	35.4	-103.359	29.663	Not in GRIN	0.2	-121.487	37.6563	Not in GRIN	31.7	-120.723	37.3869	PI 468592	8.3	-99.5164	34.2564	PI 413088	5.2	-119.992	36.8153	PI 413088	25.4	-121.051	38.7553	Not in GRIN	8.2	-119.45	49.0333	Not in GRIN	301	-119.772	36.7056
-117.077	33.8167	Not in GRIN	16.9	-110.713	38.3731	PI 468619	18.1	-122.885	42.3447	Not in GRIN	0.45	-120.237	39.1664	Not in GRIN	61.51	-117.321	34.1866	Not in GRIN	35.4	-96.6524	32.8476	Not in GRIN	0.2	-91.3053	31.9964	Not in GRIN	31.7	-121.813	39.3222	Not in GRIN	8.3	-99.2667	34.0667	PI 413084	5.3	-119.969	36.8153	PI 413084	25.4	-118.331	34.4706	Not in GRIN	8.2	-117.837	33.6387	Not in GRIN	302	-106.075	38.7472
-116.8	33.0333	PI 649821	16.9	-110.294	31.9678	PI 413153	18.1	-121.767	39.1844	Not in GRIN	0.45	-120.996	37.6392	PI 649842	61.54	-117.315	34.1836	Not in GRIN	35.4	-116.62	32.84	Not in GRIN	0.3	-99.5052	28.043	Not in GRIN	31.7	-120.998	37.2578	PI 413049	8.3	-101.643	33.4372	Not in GRIN	5.3	-119.918	36.7258	Not in GRIN	25.4	-121.993	39.6642	Not in GRIN	8.2	-118.148	36.563	Not in GRIN	303	-111.495	32.7161
-106.669	32.1044	PI 468561	16.9	-106.831	40.485	PI 435564	18.2	-120.846	37.4947	PI 413150	0.45	-99.2489	26.9689	Not in GRIN	61.56	-97.6833	28.25	PI 494567	35.4	-97.8031	31.5439	PI 435494	0.4	-121	50	Not in GRIN	31.8	-120.974	37.3491	Not in GRIN	8.3	-100.186	34.7017	PI 649836	5.3	-120.097	36.5317	PI 649836	25.4	-121.881	38.7967	PI 664608	8.2	-118.335	35.1481	Not in GRIN	303	-120.534	41.1556
-101.124	32.9845	Ames 32025	16.9	-108.448	40.3556	PI 435566	18.2	-120.818	37.4686	Not in GRIN	0.45	-106.384	29.9247	Not in GRIN	61.62	-121.791	38.673	Not in GRIN	35.4	-118.881	34.8178	Not in GRIN	0.5	-119.9	39.3167	Not in GRIN	31.8	-120.917	37.3	Not in GRIN	8.3	-99.7333	34.2833	Ames 6211	5.3	-98.1444	39.0408	Ames 6211	25.5	-121.767	39.1844	Not in GRIN	8.2	-120.996	37.6392	PI 649842	304	-110.936	42.7917
-99.7417	34.1122	PI 435363	16.9	-114.048	40.1155	Not in GRIN	18.2	-121.813	39.3222	Not in GRIN	0.45	-99.2714	26.9073	Not in GRIN	61.69	-121.773	38.6785	PI 435401	35.4	-116.662	32.865	Not in GRIN	0.5	-121.051	38.7553	Not in GRIN	31.8	-121.967	38.6794	PI 468593	8.3	-99.7106	34.2886	PI 586858	5.3	-97.5167	38.7	PI 586858	25.5	-121.893	39.0744	PI 435588	8.2	-118.408	33.3678	Not in GRIN	304	-106.8	32.27
-99.2667	34.0667	PI 435361	16.9	-105.021	36.1733	PI 435473	18.2	-121.753	39.1599	Not in GRIN	0.45	-118.881	34.8178	Not in GRIN	61.75	-121.772	38.6786	PI 435401	35.4	-116.545	33.1428	Not in GRIN	0.5	-120.996	37.7975	PI 413075	31.8	-121.805	38.005	Not in GRIN	8.4	-105.27	33.3875	Not in GRIN	5.4	-97.51	38.7	Not in GRIN	25.5	-120.547	37.6351	Not in GRIN	8.2	-106.489	35.0647	PI 435493	305	-106.808	32.3308
-99.2651	34.1545	Not in GRIN	16.9	-119.481	39.5642	Not in GRIN	18.2	-120.547	37.6351	Not in GRIN	0.45	-122.303	41.3528	Not in GRIN	61.84	-120.974	37.3491	Not in GRIN	35.4	-81.0348	34.0007	Not in GRIN	0.5	-120.996	37.8266	Not in GRIN	31.8	-121.966	38.3302	Not in GRIN	8.4	-98.39	34.6086	PI 664770	5.4	-95.7872	37.3275	PI 664770	25.5	-120.397	37.1835	Not in GRIN	8.2	-117.228	33.7825	PI 468582	305	-107.252	33.1283
-95.9481	33.5975	PI 468497	16.9	-118.07	39.7961	Not in GRIN	18.2	-119.993	38.9428	Not in GRIN	0.45	-95.0333	29.6308	PI 468502	61.87	-120.917	37.3	Not in GRIN	35.4	-122.599	39.8228	Not in GRIN	0.5	-97.7431	30.2672	Not in GRIN	31.8	-121.493	38.5817	PI 413145	8.4	-100.204	34.4264	PI 435406	5.4	-100.867	36.8667	PI 435406	25.5	-120.397	37.1836	Not in GRIN	8.2	-109.478	37.6242	PI 468618	306	-118.281	35.1019
-120.097	36.5317	PI 649836	17	-106.8	32.27	PI 413159	18.2	-119.833	36.6667	PI 649837	0.45	-95.0322	29.6483	PI 468499	61.87	-120.846	37.4947	PI 413150	35.4	-116.232	35.8728	Not in GRIN	0.5	-97.6388	30.1947	Not in GRIN	31.8	-121.501	38.584	Not in GRIN	8.4	-99.7417	34.1122	PI 468538	5.5	-104.487	32.8428	PI 468538	25.5	-119.918	36.7258	Not in GRIN	8.2	-120.98	45.66	Not in GRIN	306	-118.335	35.1481
-119.833	36.6667	PI 649837	17	-120.954	40.1369	Not in GRIN	18.3	-119.918	36.7258	Not in GRIN	0.45	-99.1197	27.4517	PI 468521	61.98	-120.818	37.4686	Not in GRIN	35.4	-116.224	35.8481	Not in GRIN	0.5	-119.722	37.9366	Not in GRIN	31.9	-120.996	37.7975	PI 413075	8.4	-103.364	33.8886	PI 435604	5.6	-107.252	33.1283	PI 435604	25.5	-119.419	36.3511	PI 468590	8.2	-102.895	31.2744	Not in GRIN	306	-111.497	39.9914
-119.782	36.3008	PI 613737	17	-120.951	40.1396	Not in GRIN	18.3	-119.966	37.4849	Not in GRIN	0.45	-121.791	38.673	Not in GRIN	62.09	-122.041	39.0822	Not in GRIN	35.4	-90.2785	33.5237	Not in GRIN	0.6	-118.281	35.1019	PI 468585	31.9	-120.996	37.8266	Not in GRIN	8.4	-107.378	35.1386	Ames 7083	5.7	-118.136	34.6981	Ames 7083	25.5	-119.772	36.7056	Not in GRIN	8.2	-110.183	48.3857	Not in GRIN	307	-106.831	40.485
-119.699	36.7576	Not in GRIN	17	-107.582	34.8964	Not in GRIN	18.3	-119.782	36.3008	PI 613737	0.45	-121.773	38.6785	PI 435401	62.09	-122.599	39.8228	Not in GRIN	35.4	-91.0067	33.3706	PI 435608	0.6	-123.091	42.4313	Not in GRIN	31.9	-121.007	37.7987	Not in GRIN	8.4	-103.733	33.8586	Not in GRIN	5.7	-119.643	36.3188	Not in GRIN	25.5	-119.771	36.7478	PI 649840	8.2	-118.305	36.9367	Not in GRIN	307	-119.771	36.7478
-119.419	36.3511	PI 468590	17	-106.069	36.0533	Not in GRIN	18.3	-119.992	36.8153	PI 413088	0.45	-121.772	38.6786	PI 435401	62.09	-102.873	30.8633	PI 435448	35.4	-100.386	30.0981	PI 649845	0.6	-121.031	38.7596	Not in GRIN	31.9	-121.971	39.8792	Not in GRIN	8.4	-98.4633	34.1772	PI 468590	5.8	-119.419	36.3511	PI 468590	25.5	-119.782	36.3008	PI 613737	8.2	-117.167	33.7333	PI 468583	307	-116.996	32.6412
-117.999	33.6603	Not in GRIN	17	-107.939	32.8228	PI 468563	18.3	-119.969	36.8153	PI 413084	0.45	-95.0297	29.6792	PI 435416	62.13	-97.6733	31.3551	Ames 32021	35.4	-102.095	30.0308	Not in GRIN	0.6	-94.8331	30.9106	PI 435415	31.9	-120.849	37.0873	Not in GRIN	8.4	-106.891	34.0583	PI 468481	5.8	-100.599	35.2325	PI 468481	25.6	-119.559	36.0981	PI 649833	8.2	-117.245	33.4145	Not in GRIN	309	-118.448	35.1322
-117.777	34.135	Not in GRIN	17	-106.808	32.3308	Not in GRIN	18.3	-119.271	35.8842	PI 468588	0.45	-121.051	38.7553	Not in GRIN	62.16	-121.893	39.0744	PI 435588	35.5	-97.7667	31.5084	Ames 32024	0.6	-94.8261	30.9814	PI 649810	31.9	-121.753	39.1599	Not in GRIN	8.4	-101.884	33.8243	PI 435531	5.8	-101.792	33.6053	PI 435531	25.6	-99.8175	31.0203	Ames 7454	8.2	-117.245	33.4149	Not in GRIN	309	-120.038	47.4917
-117.65	34.9994	PI 413094	17	-103.561	30.9736	PI 413162	18.3	-102.675	30.6606	PI 468466	0.45	-121.031	38.7596	Not in GRIN	62.21	-121.753	39.1599	Not in GRIN	35.5	-113.611	34.7033	PI 413044	0.6	-120.994	38.4311	Not in GRIN	31.9	-122.178	39.9278	PI 435587	8.4	-101.393	33.2569	Ames 7452	5.8	-99.6947	29.9589	Ames 7452	25.6	-91.2173	32.3415	Not in GRIN	8.2	-117.215	33.4136	Not in GRIN	309	-117.32	44.4971
-117.649	34.9994	PI 413094	17	-106.76	39.6558	Not in GRIN	18.4	-102.668	30.6333	PI 435447	0.45	-121.193	38.8213	Not in GRIN	62.23	-120.723	37.3869	PI 468592	35.5	-116.887	33.3016	Not in GRIN	0.7	-121.007	37.7987	Not in GRIN	31.9	-121.978	40.4131	Not in GRIN	8.4	-98.825	33.995	Not in GRIN	5.9	-116.895	33.7636	Not in GRIN	25.6	-94.6041	32.5166	Not in GRIN	8.2	-102.871	31.4	PI 468536	310	-107.07	32.6439
-117.254	32.9681	Not in GRIN	17	-118.81	38.9508	PI 468599	18.4	-120.06	36.9644	Not in GRIN	0.45	-122.193	38.8292	PI 649844	62.3	-120.44	37.8356	Not in GRIN	35.5	-118.852	34.7961	PI 649828	0.8	-121.012	37.6277	Not in GRIN	31.9	-120.503	36.8903	PI 649859	8.4	-103.657	33.3719	Not in GRIN	5.9	-119.772	36.7056	Not in GRIN	25.6	-121.167	38.25	Not in GRIN	8.3	-120.397	37.2407	Not in GRIN	310	-107.264	32.7569
-117.248	32.8043	Not in GRIN	17	-106.384	29.9247	Not in GRIN	18.4	-120.958	42.1694	Not in GRIN	0.45	-120.722	38.2975	Not in GRIN	62.32	-120.434	37.813	Not in GRIN	35.5	-116.631	32.9025	Not in GRIN	0.8	-116.545	33.1428	Not in GRIN	32	-118.317	35.65	Not in GRIN	8.4	-103.7	33.9039	PI 649837	5.9	-119.833	36.6667	PI 649837	25.6	-121.674	38.5583	PI 413072	8.3	-121.276	37.8228	PI 649852	310	-107.312	32.9039
-117.189	32.8336	Not in GRIN	17	-113.611	34.7033	PI 413044	18.4	-122.599	39.8228	Not in GRIN	0.45	-103.494	30.3569	PI 468531	62.41	-99.1175	29.3806	PI 649847	35.5	-116.673	33.1092	Not in GRIN	0.8	-120.996	37.6392	PI 649842	32	-121.336	38.5524	Not in GRIN	8.5	-101.375	33.1781	PI 649840	5.9	-119.771	36.7478	PI 649840	25.6	-121.115	38.1767	Not in GRIN	8.3	-117.304	34.0206	Not in GRIN	310	-107.378	35.1386
-117.108	34.1083	Not in GRIN	17	-111.705	33.074	Not in GRIN	18.4	-119.559	36.0981	PI 649833	0.45	-119.068	38.2519	Not in GRIN	62.48	-98.4102	29.393	Not in GRIN	35.5	-100.205	30.0156	Ames 7445	0.8	-97.8762	30.1831	Not in GRIN	32	-121.012	37.6277	Not in GRIN	8.5	-95.9481	33.5975	Not in GRIN	6.1	-119.699	36.7576	Not in GRIN	25.6	-121.872	38.5394	Not in GRIN	8.3	-119.086	34.109	Not in GRIN	310	-117.336	33.3151
-117.094	32.5842	Not in GRIN	17	-119.69	39.1832	Not in GRIN	18.5	-119.476	35.9891	Not in GRIN	0.45	-122.484	39.158	Not in GRIN	62.49	-99.7858	29.2094	PI 649846	35.5	-117.467	34.2	Not in GRIN	0.9	-117.404	34.2047	Not in GRIN	32	-120.996	37.6392	PI 649842	8.5	-103.819	33.4311	Not in GRIN	6.1	-119.74	35.7322	Not in GRIN	25.6	-121.857	38.5791	Not in GRIN	8.3	-113.98	45.41	Not in GRIN	311	-117.341	34.0382
-117.056	33.7806	Not in GRIN	17	-110.158	34.9022	PI 435600	18.5	-119.476	35.9963	Not in GRIN	0.45	-118.331	34.4706	Not in GRIN	62.51	-121.978	40.4131	Not in GRIN	35.5	-94.6041	32.5166	Not in GRIN	0.9	-117.396	34.1806	Not in GRIN	32	-121.97	38.525	PI 413050	8.5	-103.823	33.4896	PI 435484	6.1	-101.643	33.4372	PI 435484	25.7	-121.276	37.8228	PI 649852	8.3	-111.495	32.7161	Not in GRIN	311	-118.317	35.65
-117.055	33.78	Not in GRIN	17	-103.578	31.1892	PI 664692	18.5	-114.467	32.7394	PI 413082	0.45	-99.4167	27.2203	PI 468455	62.53	-119.318	36.7172	Not in GRIN	35.5	-119.336	34.9582	Not in GRIN	1	-100.504	28.8203	PI 468460	32	-122.492	40.5993	Not in GRIN	8.5	-103.823	33.4976	Not in GRIN	6.1	-108.682	29.0947	Not in GRIN	25.7	-120.994	38.4311	Not in GRIN	8.3	-113.015	43.4164	Not in GRIN	312	-106.489	35.0647
-116.897	33.0251	Not in GRIN	17	-104.9	36.3428	PI 435471	18.6	-111.601	35.0814	Not in GRIN	0.45	-118.852	34.7961	PI 649828	62.64	-101.173	29.6842	PI 468462	35.5	-120.462	37.8498	Not in GRIN	1	-100.511	28.7797	PI 468526	32	-116.452	34.1489	Not in GRIN	8.5	-106.87	33.9	Not in GRIN	6.1	-117.893	34.6679	Not in GRIN	25.7	-121.967	38.6794	PI 468593	8.3	-104.353	31.0667	PI 435536	312	-111.407	32.5444
-100.933	32.7622	PI 649849	17	-104.753	36.0314	PI 435472	18.6	-110.799	34.2758	PI 435503	0.45	-122.139	39.4492	Not in GRIN	62.64	-110.294	31.9678	PI 413153	35.5	-96.7931	32.8501	Not in GRIN	1	-100.192	28.4975	PI 435440	32	-116.452	34.1492	Not in GRIN	8.5	-106.869	33.9019	Not in GRIN	6.1	-117.893	35.6679	Not in GRIN	25.7	-120.998	37.2578	PI 413049	8.3	-117.256	33.9006	PI 613735	312	-110.124	33.1386
-100.78	32.6551	Ames 32031	17	-119.251	39.6081	PI 468595	18.6	-119.617	35.7458	Not in GRIN	0.45	-118.646	34.7367	Not in GRIN	62.67	-103.129	30.9114	PI 413164	35.5	-120.44	37.8356	Not in GRIN	1	-99.0129	27.8174	Not in GRIN	32	-121.995	38.239	Not in GRIN	8.6	-101.792	33.6053	Not in GRIN	6.2	-118.219	34.8202	Not in GRIN	25.7	-120.974	37.3491	Not in GRIN	8.3	-111.407	32.5444	Not in GRIN	312	-121.333	50.4167
-119.74	35.7322	Not in GRIN	17.1	-109.759	32.8492	PI 468570	18.6	-120.965	40.9751	Not in GRIN	0.45	-110.791	31.7972	Not in GRIN	62.68	-103.104	30.8867	PI 435535	35.5	-118.331	34.4706	Not in GRIN	1.1	-99.6167	28.2158	PI 468458	32	-116.797	33.3923	Not in GRIN	8.6	-95.4281	33.6025	PI 613737	6.3	-119.782	36.3008	PI 613737	25.7	-121.813	39.3222	Not in GRIN	8.3	-104.468	33.3286	PI 468470	313	-117.578	44.1155
-119.617	35.7458	Not in GRIN	17.1	-109.285	34.1333	PI 435545	18.7	-111.738	35.1481	Not in GRIN	0.45	-121.967	38.6794	PI 468593	62.68	-103.025	30.9	PI 468533	35.5	-120.672	38.69	Not in GRIN	1.1	-99.6125	28.2464	PI 468524	32	-116.673	33.1092	Not in GRIN	8.6	-105.478	32.8894	Not in GRIN	6.3	-119.617	35.7458	Not in GRIN	25.7	-120.917	37.3	Not in GRIN	8.3	-104.765	32.8194	PI 468551	313	-106.263	39.0436
-119.559	36.0981	PI 649833	17.1	-109.283	34.1333	PI 435601	18.7	-111.656	34.7633	Not in GRIN	0.45	-120.974	37.3491	Not in GRIN	62.71	-110.868	33.3992	PI 435547	35.5	-106.094	28.6362	Not in GRIN	1.1	-99.35	28.0333	PI 468457	32	-117.467	34.2	Not in GRIN	8.7	-103.875	33.4188	PI 468469	6.3	-104.439	32.9667	PI 468469	25.8	-120.723	37.3869	PI 468592	8.3	-104.682	32.8272	PI 468550	313	-111.548	38.25
-117.73	33.71	Not in GRIN	17.1	-104.87	36.35	PI 435469	18.7	-102.879	30.8939	PI 413167	0.45	-121.807	38.733	Not in GRIN	62.74	-118.396	37.3854	Ames 32140	35.5	-101.963	29.9369	PI 468464	1.1	-105.697	33.2528	PI 435538	32.1	-121.306	39.0564	Not in GRIN	8.7	-102.274	33.1811	PI 435452	6.3	-104.398	32.7039	PI 435452	25.8	-120.455	36.8589	PI 413059	8.3	-102.692	31.2728	PI 468476	313	-120.345	42.1889
-117.723	33.7342	Not in GRIN	17.1	-107.264	32.7569	PI 468559	18.7	-120.534	41.1556	Not in GRIN	0.45	-120.85	37.0583	PI 413101	62.8	-106.669	32.1044	PI 468561	35.5	-120.434	37.813	Not in GRIN	1.1	-121.733	39.7731	Not in GRIN	32.1	-113.478	42.3497	Not in GRIN	8.7	-107.133	39.3231	Not in GRIN	6.4	-102.323	28.6622	Not in GRIN	25.8	-119.833	36.6667	PI 649837	8.3	-112.718	41.7097	Not in GRIN	314	-113.98	45.83
-117.256	33.9006	PI 613735	17.1	-118.315	37.3958	Not in GRIN	18.8	-110.513	33.7567	Not in GRIN	0.45	-120.849	37.0583	PI 413101	62.8	-118.075	36.5463	Ames 32141	35.5	-110.868	33.3992	PI 435547	1.1	-100.91	29.4308	Not in GRIN	32.1	-121.958	37.9305	Not in GRIN	8.8	-101.061	32.9167	PI 649833	6.4	-119.559	36.0981	PI 649833	25.8	-119.699	36.7576	Not in GRIN	8.3	-108.052	39.4519	PI 468622	314	-120.939	41.2183
-117.245	33.4145	Not in GRIN	17.1	-109.707	32.8339	PI 468569	18.8	-120.806	40.3803	Not in GRIN	0.45	-119.722	37.9366	Not in GRIN	62.86	-118.053	36.5422	Not in GRIN	35.5	-122.193	38.8292	PI 649844	1.1	-100.87	29.3493	Not in GRIN	32.1	-116.809	33.4235	Not in GRIN	8.8	-101.124	32.9845	Not in GRIN	6.4	-119.456	35.1425	Not in GRIN	25.8	-119.34	35.5942	PI 649831	8.3	-104.487	32.8428	PI 468538	314	-120.923	41.2264
-117.245	33.4149	Not in GRIN	17.1	-109.178	34.1334	Not in GRIN	18.9	-105.676	34.1423	Ames 31636	0.45	-120.998	37.2578	PI 413049	62.88	-113.038	37.1611	Not in GRIN	35.5	-116.797	33.3923	Not in GRIN	1.2	-105.478	32.8894	PI 435500	32.2	-118.173	35.0525	PI 413097	8.8	-97.3828	33.65	Not in GRIN	6.5	-119.476	35.9891	Not in GRIN	25.8	-102.675	30.6606	PI 468466	8.3	-104.439	32.9667	PI 468469	314	-120.998	37.2578
-117.215	33.4136	Not in GRIN	17.1	-118.403	37.4806	Not in GRIN	18.9	-107.252	33.1283	PI 435604	0.45	-120.359	39.2743	Not in GRIN	62.89	-108.682	29.0947	Not in GRIN	35.6	-91.2173	32.3415	Not in GRIN	1.2	-116.942	34.0417	Not in GRIN	32.2	-117.175	36.1119	Not in GRIN	8.8	-97.7333	33.785	Not in GRIN	6.5	-119.476	35.9963	Not in GRIN	25.8	-102.668	30.6333	PI 435447	8.3	-104.398	32.7039	PI 435452	314	-120.917	37.3
-117.169	33.4561	Not in GRIN	17.1	-109.831	32.2528	PI 413155	18.9	-106.549	31.8034	Not in GRIN	0.45	-122.448	39.0817	Not in GRIN	62.91	-117.108	34.1083	Not in GRIN	35.6	-116.189	32.6175	PI 649819	1.2	-122.76	42.4127	Not in GRIN	32.2	-117.169	36.1125	Not in GRIN	8.8	-97.8206	33.8142	Not in GRIN	6.5	-106.808	32.3308	Not in GRIN	25.9	-110.868	33.3992	PI 435547	8.3	-115	39.25	PI 435578	315	-117.383	33.2418
-117.053	32.9867	Not in GRIN	17.1	-105.883	37.4667	PI 468627	19	-102.886	30.9719	PI 468467	0.45	-95.5454	29.7826	Not in GRIN	62.92	-116.876	33.9256	PI 468584	35.6	-116.182	32.6176	Not in GRIN	1.2	-118.331	34.4706	Not in GRIN	32.2	-111.836	39.7103	PI 435574	8.8	-100.933	32.7622	Not in GRIN	6.5	-112.093	34.2664	Not in GRIN	25.9	-110.124	33.1386	PI 468571	8.3	-116.452	34.1489	Not in GRIN	315	-120.264	37.1189
-110.294	31.9678	PI 413153	17.1	-118.407	37.4331	Ames 32139	19	-104.765	32.8194	PI 468551	0.45	-102.941	30.1858	PI 468529	63	-122.193	38.8292	PI 649844	35.6	-97.6733	31.3551	Ames 32021	1.2	-91.2173	32.3415	Not in GRIN	32.2	-121.984	37.9584	Not in GRIN	8.9	-111.548	38.25	PI 413097	6.6	-118.173	35.0525	PI 413097	25.9	-121.805	38.005	Not in GRIN	8.4	-116.452	34.1492	Not in GRIN	315	-118.148	36.563
-100.708	32.5606	PI 435487	17.1	-108.333	32.1872	PI 413157	19	-104.682	32.8272	PI 468550	0.45	-105.478	32.8894	PI 435500	63.03	-121.807	38.733	Not in GRIN	35.6	-119.617	35.7458	Not in GRIN	1.2	-100.869	29.3753	PI 468461	32.2	-119.426	42.2937	Not in GRIN	8.9	-105.746	32.9633	PI 468607	6.6	-113.358	37.2386	PI 468607	25.9	-121.966	38.3302	Not in GRIN	8.4	-116.974	32.8384	Not in GRIN	315	-105.75	42.0167
-98.4633	34.1772	PI 468493	17.1	-118.396	37.3854	Ames 32140	19.1	-104.133	32.3233	PI 435451	0.45	-120.849	37.0873	Not in GRIN	63.06	-97.7431	30.2672	Not in GRIN	35.6	-120.951	35.741	Not in GRIN	1.3	-100.927	29.3369	PI 468527	32.2	-118.136	34.6981	Ames 7083	8.9	-96.5833	33.6422	Not in GRIN	6.6	-118.146	34.7628	Not in GRIN	25.9	-121.493	38.5817	PI 413145	8.4	-117.529	33.8167	Not in GRIN	316	-117.812	47.3803
-95.4281	33.6025	PI 435414	17.1	-109.067	33.1014	PI 468567	19.2	-116.05	33.7333	PI 613734	0.45	-96.0731	29.4308	PI 468508	63.12	-118.219	34.8202	Not in GRIN	35.6	-119.468	34.831	Not in GRIN	1.3	-100.312	28.5114	PI 468459	32.2	-117.893	34.6679	Not in GRIN	8.9	-100.78	32.6551	Not in GRIN	6.6	-118.129	34.7803	Not in GRIN	25.9	-121.501	38.584	Not in GRIN	8.4	-110.124	33.1386	PI 468571	317	-120.282	41.1503
-119.476	35.9891	Not in GRIN	17.2	-109.302	33.3112	Not in GRIN	19.2	-112.233	33.5667	PI 435549	0.45	-95.6458	29.6167	PI 468505	63.18	-103.236	30.9281	PI 413163	35.6	-116.809	33.4235	Not in GRIN	1.3	-100.296	28.5036	PI 468525	32.2	-121.193	38.8213	Not in GRIN	9	-96.6064	33.6403	PI 649831	6.7	-119.34	35.5942	PI 649831	25.9	-120.996	37.7975	PI 413075	8.4	-106.25	43.6667	PI 586829	318	-107.582	34.8964
-119.476	35.9963	Not in GRIN	17.2	-107.07	32.6439	PI 468560	19.2	-120.477	41.206	Not in GRIN	0.45	-95.625	29.5939	PI 435419	63.18	-102.879	30.8939	PI 413167	35.6	-110.976	33.3992	Not in GRIN	1.3	-119.068	38.2519	Not in GRIN	32.3	-118.181	35.0103	Not in GRIN	9	-111.806	38.4972	PI 468470	6.8	-104.468	33.3286	PI 468470	26	-120.996	37.8266	Not in GRIN	8.4	-120.983	50.75	Not in GRIN	318	-120.974	37.3491
-119.456	35.1425	Not in GRIN	17.2	-106.891	34.0583	PI 435606	19.3	-120.438	41.4286	Not in GRIN	0.45	-99.4833	27.6358	PI 468456	63.18	-118.173	35.0525	PI 413097	35.6	-119.34	35.5942	PI 649831	1.3	-117.467	34.2	Not in GRIN	32.3	-111.4	41.95	PI 531009	9	-104.926	32.8528	PI 468634	6.8	-104.342	33.1975	PI 468634	26	-121.007	37.7987	Not in GRIN	8.4	-116.209	43.6036	Not in GRIN	318	-120.846	37.4947
-117.647	35.0022	PI 413094	17.2	-107.57	28.6831	Not in GRIN	19.4	-103.733	33.8586	PI 468471	0.45	-121.881	38.7967	PI 664608	63.18	-97.7333	33.785	PI 468494	35.6	-119.74	35.7322	Not in GRIN	1.3	-121.872	38.5394	Not in GRIN	32.3	-122.569	38.1075	Not in GRIN	9.1	-100.708	32.5606	PI 468634	6.8	-104.338	33.2039	PI 468634	26	-121.193	38.8213	Not in GRIN	8.4	-104.342	33.1975	PI 468634	319	-118.305	36.9367
-117.404	34.2047	Not in GRIN	17.2	-106.925	38.5458	Not in GRIN	19.5	-103.364	33.8886	PI 468546	0.45	-122.481	42.0846	Not in GRIN	63.19	-100.517	34.7089	PI 435496	35.6	-120.722	38.2975	Not in GRIN	1.4	-82.294	34.7971	Not in GRIN	32.4	-119.575	34.5094	Not in GRIN	9.1	-100.554	32.0142	Not in GRIN	6.9	-104.335	33.2094	Not in GRIN	26	-120.85	37.0583	PI 413101	8.4	-104.338	33.2039	PI 468634	319	-104.439	32.9667
-117.396	34.1806	Not in GRIN	17.2	-106.87	33.9	PI 653547	19.5	-104.083	32.3067	PI 468468	0.45	-120.917	37.3	Not in GRIN	63.21	-99.6397	35.2911	PI 468483	35.6	-118.794	34.7019	Not in GRIN	1.7	-117.323	34.1852	Not in GRIN	32.4	-118.331	34.4706	Not in GRIN	9.1	-101.482	32.1843	Ames 7445	6.9	-100.205	30.0156	Ames 7445	26	-120.849	37.0583	PI 413101	8.4	-102.895	31.0622	Not in GRIN	319	-121.753	42.0671
-117.323	34.1852	Not in GRIN	17.2	-106.869	33.9019	PI 653547	19.5	-102.895	31.0622	Not in GRIN	0.45	-95.8356	29.5569	PI 468507	63.26	-120.547	37.6351	Not in GRIN	35.7	-117.411	34.2335	Not in GRIN	1.7	-117.322	34.1818	Not in GRIN	32.4	-118.163	35.0461	PI 413099	9.1	-108.653	38.5941	PI 413159	7.1	-106.8	32.27	PI 413159	26	-120.849	37.0873	Not in GRIN	8.4	-103.561	30.9736	PI 413162	319	-117.398	33.256
-117.322	34.1818	Not in GRIN	17.2	-108.489	32.8094	PI 468565	19.7	-120.417	41.4795	Not in GRIN	0.45	-118.35	36.2333	Not in GRIN	63.26	-122.178	39.9278	PI 435587	35.7	-117.405	34.2132	Not in GRIN	1.7	-117.322	34.1849	Not in GRIN	32.4	-118.16	35.0453	PI 413099	9.1	-103.762	32.8561	PI 435595	7.1	-113.283	37.1667	PI 435595	26	-120.846	37.4947	PI 413150	8.4	-117.31	34.0868	Not in GRIN	319	-117.377	33.2755
-117.322	34.1849	Not in GRIN	17.2	-106.869	34.3452	Ames 31658	19.8	-103.7	33.9039	PI 435454	0.45	-118.34	36.2283	Not in GRIN	63.26	-97.6388	30.1947	Not in GRIN	35.7	-119.363	35.3137	Not in GRIN	1.7	-117.322	34.1862	Not in GRIN	32.4	-118.219	34.8202	Not in GRIN	9.1	-100.387	32.4589	PI 468568	7.2	-109.253	32.9461	PI 468568	26	-120.818	37.4686	Not in GRIN	8.4	-106.925	38.5458	Not in GRIN	320	-117.399	33.8875
-117.322	34.1862	Not in GRIN	17.2	-108.833	33.2194	PI 435603	19.9	-104.101	32.49	PI 468537	0.45	-122.367	39.0113	Not in GRIN	63.28	-104.133	32.3233	PI 435451	35.7	-119.476	35.9891	Not in GRIN	1.7	-117.321	34.1866	Not in GRIN	32.4	-118.163	34.9614	Not in GRIN	9.1	-96.7635	33.1085	Not in GRIN	7.3	-116.75	33.93	Not in GRIN	26	-121.753	39.1599	Not in GRIN	8.4	-121.25	50.8333	Not in GRIN	320	-103.578	31.1892
-117.321	34.1866	Not in GRIN	17.2	-108.065	33.3328	PI 468562	20.1	-116.233	33.7333	Not in GRIN	0.45	-120.846	37.4947	PI 413150	63.29	-100.035	25.2522	Not in GRIN	35.8	-119.476	35.9963	Not in GRIN	1.7	-117.315	34.1836	Not in GRIN	32.4	-118.146	34.7628	Not in GRIN	9.1	-104.765	32.8194	Not in GRIN	7.3	-118.181	35.0103	Not in GRIN	26	-120.503	36.8903	PI 649859	8.4	-104.335	33.2094	Not in GRIN	320	-110.183	48.3857
-117.315	34.1836	Not in GRIN	17.2	-109.253	32.9461	PI 468568	20.1	-106.241	34.5203	PI 435499	0.45	-110.516	31.547	Not in GRIN	63.3	-117.125	34.0958	Not in GRIN	35.8	-122.041	39.0822	Not in GRIN	1.8	-117.125	34.0958	Not in GRIN	32.4	-118.129	34.7803	Not in GRIN	9.1	-102.54	32.2789	PI 649835	7.3	-119.833	36.0333	PI 649835	26	-121.971	39.8792	Not in GRIN	8.4	-109.831	32.2528	PI 413155	320	-104.487	32.8428
-117.157	33.9318	Not in GRIN	17.2	-109.333	32.9808	Not in GRIN	20.1	-105.335	34.6265	Not in GRIN	0.45	-120.818	37.4686	Not in GRIN	63.36	-121.967	38.6794	PI 468593	35.8	-108.682	29.0947	Not in GRIN	1.8	-120.834	47.2784	Not in GRIN	32.5	-113.015	43.4164	Not in GRIN	9.1	-98.6465	31.9303	PI 468443	7.4	-95.3428	36.1858	PI 468443	26.1	-122.178	39.9278	PI 435587	8.4	-106.667	44	PI 586828	321	-117.529	33.8167
-117.144	32.7411	Not in GRIN	17.2	-108.567	32.9133	PI 468566	20.2	-103.946	32.3519	PI 435450	0.45	-99.4856	27.6106	PI 468522	63.37	-121.881	38.7967	PI 664608	35.8	-119.456	35.1425	Not in GRIN	1.8	-83.9849	34.5326	Not in GRIN	32.5	-112.576	39.3522	PI 435576	9.3	-100.127	32.4962	PI 468466	7.4	-102.675	30.6606	PI 468466	26.1	-120.189	36.6066	Not in GRIN	8.4	-112.207	39.716	Ames 32162	322	-108.333	32.1872
-117.138	32.7913	Not in GRIN	17.2					-120.027	39.6521	Not in GRIN	0.45	-122.041	39.0822	Not in GRIN	63.37	-120.503	36.8903	PI 649859	35.8	-120.455	36.8589	PI 413059	1.8	-122.139	39.4492	Not in GRIN	32.5	-122.049	37.9039	Not in GRIN	9.4	-104.682	32.8272	PI 435447	7.4	-102.668	30.6333	PI 435447	26.1	-120.063	36.6039	PI 649858	8.4	-120.533	41.4833	PI 435584	322	-117.408	34.036
-117.07	33.12	Not in GRIN	17.2					-120.61	40.389	Not in GRIN	0.45	-121.993	39.6642	Not in GRIN	63.41	-119.456	35.1425	Not in GRIN	35.8	-119.643	36.3188	Not in GRIN	1.8	-121.75	39.78	Not in GRIN	32.5	-116.189	32.6175	PI 649819	9.4	-104.468	33.3286	PI 413153	7.4	-110.294	31.9678	PI 413153	26.1	-119.617	35.7458	Not in GRIN	8.4	-121.375	37.9054	Not in GRIN	322	-117.383	34.0167
-117.05	33.6	Not in GRIN	17.2					-120.246	40.1252	Not in GRIN	0.45	-109.065	33.956	Not in GRIN	63.42	-100.91	29.4308	Not in GRIN	35.8	-120.06	36.9644	Not in GRIN	1.8	-121.857	38.5791	Not in GRIN	32.5	-116.182	32.6176	Not in GRIN	9.4	-104.342	33.1975	PI 468588	7.4	-119.271	35.8842	PI 468588	26.1	-119.476	35.9891	Not in GRIN	8.4	-116.971	33.67	Not in GRIN	322	-103.469	38.1361
-117.037	32.8047	Not in GRIN	17.2					-103.762	32.8561	PI 468548	0.45	-119.9	39.3167	Not in GRIN	63.45	-118.181	35.0103	Not in GRIN	35.8	-119.559	36.0981	PI 649833	1.8	-121.306	39.0564	Not in GRIN	32.5	-113.917	36.8833	PI 468605	9.4	-104.338	33.2039	PI 435485	7.4	-101.375	33.1781	PI 435485	26.2	-119.476	35.9963	Not in GRIN	8.4	-105.26	46.66	Not in GRIN	323	-120.818	37.4686
-116.996	32.6412	Not in GRIN	17.2					-112.936	33.4936	PI 649814	0.45	-121.893	39.0744	PI 435588	63.46	-106.549	31.8034	Not in GRIN	35.8	-119.833	36.0333	PI 649835	1.8	-117.816	34.4517	Not in GRIN	32.6	-111.731	40.0444	PI 435570	9.4	-104.335	33.2094	Not in GRIN	7.4	-81.0348	34.0007	Not in GRIN	26.2	-110.294	31.9678	PI 413153	8.4	-105.026	42.5028	Ames 6165	323	-116.189	32.6175
-102.54	32.2789	PI 435533	17.2					-120.403	40.1954	Not in GRIN	0.45	-96.0772	29.4756	PI 435420	63.53	-103.946	32.3519	PI 435450	35.8	-121.978	40.4131	Not in GRIN	1.9	-120.672	38.69	Not in GRIN	32.6	-112.375	39.5192	PI 435575	9.4	-108.091	38.3431	PI 468489	7.5	-98.3553	35.4714	PI 468489	26.3	-97.8031	31.5439	PI 435494	8.4	-120.52	42.663	Not in GRIN	323	-116.182	32.6176
-97.3828	33.65	PI 468495	17.2					-105.208	34.6017	PI 435541	0.45	-99.68	27.09	Not in GRIN	63.61	-104.083	32.3067	PI 468468	35.8	-120.503	36.8903	PI 649859	1.9	-121.993	39.6642	Not in GRIN	32.6	-117.989	34.1764	Not in GRIN	9.5	-98.6037	31.8974	PI 649850	7.5	-101.393	33.2569	PI 649850	26.3	-102.895	31.0622	Not in GRIN	8.4	-116.99	32.7535	Not in GRIN	323	-117.62	33.44
-81.0348	34.0007	Not in GRIN	17.2					-105.164	34.6106	PI 435607	0.45	-122.559	40.7929	Not in GRIN	63.62	-115.164	37.365	PI 468601	35.8	-120.264	37.1189	Not in GRIN	1.9	-121.766	38.6628	Not in GRIN	32.6	-119.318	36.7172	Not in GRIN	9.5	-104.487	32.8428	PI 413099	7.5	-118.163	35.0461	PI 413099	26.3	-121.336	38.5524	Not in GRIN	8.5	-120	50	Not in GRIN	324	-102.895	31.2744
-119.34	35.5942	PI 649831	17.3					-102.871	31.4	PI 468536	0.45	-99.4731	27.8683	PI 468523	63.64	-113.079	37.1672	PI 468608	35.8	-120.18	36.8153	PI 413053	1.9	-116.895	33.7636	Not in GRIN	32.6	-111.905	40.7624	Not in GRIN	9.5	-104.439	32.9667	PI 413099	7.5	-118.16	35.0453	PI 413099	26.3	-121.97	38.525	PI 413050	8.5	-106.66	44	Not in GRIN	324	-104.468	33.3286
-117.75	33.79	Not in GRIN	17.3					-110.124	33.1386	PI 468571	0.45	-121.767	39.1844	Not in GRIN	63.72	-97.8206	33.8142	PI 435411	35.8	-119.271	35.8842	PI 468588	1.9	-100.205	30.0156	Ames 7445	32.7	-119.285	34.461	Not in GRIN	9.6	-96.6524	32.8476	Not in GRIN	7.6	-118.163	34.9614	Not in GRIN	26.3	-121.012	37.6277	Not in GRIN	8.5	-117.617	42.2248	Not in GRIN	324	-104.682	32.8272
-117.529	33.8167	Not in GRIN	17.3					-112.902	33.4592	PI 649813	0.45	-121.813	39.3222	Not in GRIN	63.73	-100.204	34.4264	PI 435407	35.8	-119.228	35.6781	PI 468587	1.9	-106.094	28.6362	Not in GRIN	32.7	-116.694	32.8483	Not in GRIN	9.6	-99.7331	32.4487	PI 468485	7.6	-99.4039	35.4119	PI 468485	26.4	-120.996	37.6392	PI 649842	8.5	-105.921	35.0067	PI 435492	324	-104.342	33.1975
-117.3	33.9583	Not in GRIN	17.3					-105.675	35.5734	Not in GRIN	0.45	-121.753	39.1599	Not in GRIN	63.79	-98.6667	24.0833	Not in GRIN	35.9	-117.989	34.1764	Not in GRIN	2	-120.846	37.4947	PI 413150	32.7	-121.487	37.6563	Not in GRIN	9.6	-99.7328	32.4486	PI 435610	7.6	-96.3989	35.0803	PI 435610	26.4	-120.097	36.5317	PI 649836	8.5	-103.946	32.3519	PI 435450	324	-104.338	33.2039
-117.228	33.7825	PI 468582	17.3					-105.675	35.5742	Not in GRIN	0.45	-120.672	38.69	Not in GRIN	63.81	-98.6167	27.8308	PI 435437	35.9	-116.694	32.8483	Not in GRIN	2	-120.818	37.4686	Not in GRIN	32.7	-114.433	47.8	PI 531022	9.6	-99.9697	31.7517	PI 649845	7.8	-100.386	30.0981	PI 649845	26.4	-119.74	35.7322	Not in GRIN	8.5	-104.083	32.3067	PI 468468	324	-104.335	33.2094
-117.208	33.8	Not in GRIN	17.3					-104.67	35.5147	PI 435477	0.45	-117.428	34.3258	Not in GRIN	63.85	-120.397	37.1835	Not in GRIN	35.9	-122.139	39.4492	Not in GRIN	2	-102.941	30.1858	PI 468529	32.8	-114.43	47.8	PI 531022	9.6	-104.398	32.7039	PI 468587	7.8	-119.228	35.6781	PI 468587	26.4	-110.976	33.3992	Not in GRIN	8.5	-102.323	28.6622	Not in GRIN	324	-109.333	32.9808
-117.2	33.8	Not in GRIN	17.3					-105.167	34.9833	PI 435491	0.45	-118.448	35.1322	PI 468586	63.86	-120.397	37.1836	Not in GRIN	35.9	-121.967	38.6794	PI 468593	2	-120.241	37.9627	Not in GRIN	32.8	-113.983	45.4167	PI 531024	9.6	-106.45	35.2103	Not in GRIN	8	-119.363	35.3137	Not in GRIN	26.4	-97.7667	31.5084	Ames 32024	8.5	-117.102	43.2708	Not in GRIN	325	-120.15	41.8606
-117.175	36.1119	Not in GRIN	17.3					-104.487	32.8428	PI 468538	0.45	-103.283	30.2131	PI 468530	63.92	-120.397	37.2407	Not in GRIN	35.9	-120.397	37.1835	Not in GRIN	2	-81.0348	34.0007	Not in GRIN	32.8	-122.169	37.4272	Not in GRIN	9.7	-106.925	38.5458	PI 435505	8	-97.0911	35.4358	PI 435505	26.5	-100.437	31.4636	PI 613747	8.5	-104.926	32.8528	PI 468552	325	-121.362	42.1029
-117.169	36.1125	Not in GRIN	17.3					-104.398	32.7039	PI 435452	0.45	-120.723	37.3869	PI 468592	63.99	-118.136	34.6981	Ames 7083	35.9	-120.397	37.1836	Not in GRIN	2	-121.97	38.525	PI 413050	32.8	-120.06	36.9644	Not in GRIN	9.7	-108.065	33.3328	PI 435533	8.1	-102.54	32.2789	PI 435533	26.5	-121.995	38.239	Not in GRIN	8.6	-109.333	32.9808	Not in GRIN	325	-120.583	40.6667
-117.167	33.7333	PI 468583	17.3					-102.895	31.2744	Not in GRIN	0.45	-96.9708	29.2911	PI 435421	64	-101.468	29.8061	PI 435443	35.9	-120.397	37.2407	Not in GRIN	2	-120.723	37.3869	PI 468592	32.8	-121.167	38.25	Not in GRIN	9.8	-99.6947	29.9589	PI 468537	8.1	-104.101	32.49	PI 468537	26.5	-119.833	36.0333	PI 649835	8.6	-104.133	32.3233	PI 435451	325	-111.905	40.7624
-116.853	32.8342	Not in GRIN	17.3					-104.439	32.9667	PI 468469	0.45	-122.885	42.3447	Not in GRIN	64	-103.561	30.9736	PI 413162	35.9	-101.468	29.8061	PI 435443	2	-99.7858	29.2094	PI 649846	32.8	-117.411	34.2335	Not in GRIN	9.8	-96.7931	32.8501	Ames 7454	8.1	-99.8175	31.0203	Ames 7454	26.5	-119.271	35.8842	PI 468588	8.6	-105.267	46.6667	PI 586817	326	-117.144	32.7411
-110.976	33.3992	Not in GRIN	17.3					-103.823	33.4896	Not in GRIN	0.45	-120.241	37.9627	Not in GRIN	64.01	-102.886	30.9719	PI 468467	35.9	-101.558	29.8083	PI 468463	2	-122.885	42.3447	Not in GRIN	32.9	-117.405	34.2132	Not in GRIN	9.8	-109.065	33.956	Not in GRIN	8.3	-103.359	29.663	Not in GRIN	26.5	-102.402	30.1439	PI 468465	8.6	-121.007	37.7987	Not in GRIN	326	-117.254	32.9681
-101.482	32.1843	Not in GRIN	17.3					-103.823	33.4976	Not in GRIN	0.45	-105.862	32.9	PI 435537	64.09	-100.236	34.0817	Ames 6254	35.9	-120.189	36.6066	Not in GRIN	2	-122.484	39.0678	Not in GRIN	32.9	-119	49	Not in GRIN	9.8	-97.8031	31.5439	PI 468488	8.4	-97.9547	35.5322	PI 468488	26.6	-100.571	30.5728	PI 413169	8.6	-116.895	33.7636	Not in GRIN	326	-120.951	35.741
-98.825	33.995	PI 435410	17.3					-104.342	33.1975	PI 468634	0.45	-120.503	36.8903	PI 649859	64.11	-98.5178	24.1925	Not in GRIN	36	-119.782	36.3008	PI 613737	2	-117.411	34.2335	Not in GRIN	32.9	-114.296	41.8745	Not in GRIN	9.8	-97.7667	31.5084	PI 468630	8.5	-97.7622	35.5067	PI 468630	26.6	-100.643	30.5667	PI 413168	8.6	-117.235	33.1111	Not in GRIN	326	-120.723	37.3869
-96.6064	33.6403	PI 435413	17.3					-104.338	33.2039	PI 468634	0.45	-99.0129	27.8174	Not in GRIN	64.17	-120.455	36.8589	PI 413059	36	-111.705	33.074	Not in GRIN	2	-117.405	34.2132	Not in GRIN	32.9	-107.164	38.5897	Not in GRIN	9.8	-100.437	31.4636	Not in GRIN	8.5	-97.0531	35.5343	Not in GRIN	26.6	-103.129	30.9114	PI 413164	8.6	-118.343	33.8261	Not in GRIN	326	-120.397	37.1835
-96.5833	33.6422	PI 468496	17.3					-120.533	41.4833	PI 435584	0.45	-119.993	38.9428	Not in GRIN	64.25	-100.87	29.3493	Not in GRIN	36	-121.733	39.7731	Not in GRIN	2.1	-120.85	37.0583	PI 413101	32.9	-120.951	35.741	Not in GRIN	9.9	-105.174	32.8886	PI 468632	8.6	-96.9364	35.2578	PI 468632	26.6	-103.236	30.9281	PI 413163	8.6	-105.164	34.6106	PI 435607	327	-120.397	37.1836
-119.833	36.0333	PI 649835	17.4					-104.335	33.2094	Not in GRIN	0.45	-121.733	39.7731	Not in GRIN	64.28	-100.869	29.3753	PI 468461	36	-121.75	39.78	Not in GRIN	2.1	-120.849	37.0583	PI 413101	32.9	-91.2173	32.3415	Not in GRIN	9.9	-121.333	50.4167	PI 468465	8.7	-102.402	30.1439	PI 468465	26.6	-103.104	30.8867	PI 435535	8.6	-120.996	37.7975	PI 413075	327	-119.699	36.7576
-119.271	35.8842	PI 468588	17.4					-119.481	39.5642	Not in GRIN	0.45	-120.547	37.6351	Not in GRIN	64.29	-110.713	38.3731	PI 468619	36	-121.993	39.6642	Not in GRIN	2.1	-121.813	39.3222	Not in GRIN	32.9	-120.18	36.8153	PI 413053	9.9	-108.393	37.6878	PI 468561	8.8	-106.669	32.1044	PI 468561	26.6	-103.025	30.9	PI 468533	8.6	-120.996	37.8266	Not in GRIN	327	-116.988	32.7476
-117.833	33.9333	Not in GRIN	17.4					-107.582	34.8964	Not in GRIN	0.45	-121.75	39.78	Not in GRIN	64.38	-116.895	33.7636	Not in GRIN	36.1	-121.881	38.7967	PI 664608	2.1	-121.971	39.8792	Not in GRIN	32.9	-119.992	36.8153	PI 413088	9.9	-105.697	33.2528	Not in GRIN	8.8	-97.175	36.3792	Not in GRIN	26.7	-103.578	31.1892	PI 664692	8.6	-103.236	30.9281	PI 413163	327	-110.926	32.2217
-117.733	33.8784	Not in GRIN	17.4					-118.408	33.3678	Not in GRIN	0.46	-118.335	35.1481	Not in GRIN	64.41	-119.419	36.3511	PI 468590	36.1	-119.419	36.3511	PI 468590	2.1	-117.108	34.1083	Not in GRIN	32.9	-119.969	36.8153	PI 413084	9.9	-104.101	32.49	PI 468483	8.9	-99.6397	35.2911	PI 468483	26.7	-116.189	32.6175	PI 649819	8.7	-116.75	33.93	Not in GRIN	327	-102.871	31.4
-117.73	33.88	Not in GRIN	17.4					-123.42	45.3	Not in GRIN	0.46	-99.5052	28.043	Not in GRIN	64.41	-118.146	34.7628	Not in GRIN	36.1	-122.492	40.5993	Not in GRIN	2.1	-116.876	33.9256	PI 468584	32.9	-103.55	44.2094	PI 664600	9.9	-99.8175	31.0203	PI 468631	9.2	-97.5161	35.4675	PI 468631	26.7	-116.182	32.6176	Not in GRIN	8.7	-121.753	42.0671	Not in GRIN	328	-104.765	32.8194
-116.99	32.7535	Not in GRIN	17.4					-123.237	42.7017	Not in GRIN	0.46	-105.697	33.2528	PI 435538	64.42	-118.129	34.7803	Not in GRIN	36.1	-120.097	36.5317	PI 649836	2.1	-120.359	39.2743	Not in GRIN	33	-107.78	41.3261	Not in GRIN	9.9	-103.494	30.3569	Not in GRIN	9.3	-97.5471	35.3863	Not in GRIN	26.7	-119.456	35.1425	Not in GRIN	8.7	-105.208	34.6017	PI 435541	328	-103.561	30.9736
-110.868	33.3992	PI 435547	17.4					-116.836	33.3634	Not in GRIN	0.46	-120.462	37.8498	Not in GRIN	64.54	-118.163	35.0461	PI 413099	36.1	-119.918	36.7258	Not in GRIN	2.1	-122.481	42.0846	Not in GRIN	33	-119.772	36.7056	Not in GRIN	10	-103.946	32.3519	PI 435611	9.3	-95.7694	34.9333	PI 435611	26.7	-119.228	35.6781	PI 468587	8.7	-104.101	32.49	PI 468537	328	-116.75	33.93
-104.133	32.3233	PI 435451	17.4					-121.501	38.584	Not in GRIN	0.46	-122.348	41.4783	Ames 32130	64.63	-118.16	35.0453	PI 413099	36.1	-119.992	36.8153	PI 413088	2.1	-121.153	45.8171	Not in GRIN	33	-119.833	36.6667	PI 649837	10	-102.941	30.1858	PI 435486	9.4	-101.061	32.9167	PI 435486	26.7	-103.561	30.9736	PI 413162	8.7	-102.886	30.9719	PI 468467	328	-103.194	32.1133
-103.946	32.3519	PI 435450	17.4					-121.115	38.1767	Not in GRIN	0.46	-121.306	39.0564	Not in GRIN	64.67	-117.893	35.6679	Not in GRIN	36.1	-119.969	36.8153	PI 413084	2.1	-90.2785	33.5237	Not in GRIN	33	-119.771	36.7478	PI 649840	10	-104.133	32.3233	Ames 32031	9.4	-100.78	32.6551	Ames 32031	26.7	-102.886	30.9719	PI 468467	8.7	-105.833	46.3333	PI 586818	329	-110.247	49.9519
-99.6947	29.9589	Ames 7452	17.4					-110.791	31.7972	Not in GRIN	0.46	-99.35	28.0333	PI 468457	64.71	-102.895	31.0622	Not in GRIN	36.1	-114.433	36.5333	PI 468603	2.1	-91.0067	33.3706	PI 435608	33	-119.643	36.3188	Not in GRIN	10	-103.194	32.1133	PI 435487	9.4	-100.708	32.5606	PI 435487	26.7	-119.575	34.5094	Not in GRIN	8.8	-105.83	46.33	PI 586818	329	-117.248	32.8043
-91.0067	33.3706	PI 435608	17.4					-121.616	38.5633	PI 649843	0.46	-120.44	37.8356	Not in GRIN	64.76	-102.871	31.4	PI 468536	36.1	-121.487	37.6563	Not in GRIN	2.2	-100.927	29.709	PI 468528	33	-119.918	36.7258	Not in GRIN	10	-102.367	31.8456	PI 413169	9.4	-100.571	30.5728	PI 413169	26.7	-121.958	37.9305	Not in GRIN	8.8	-103.194	32.1133	PI 435449	329	-117.138	32.7913
-90.2785	33.5237	Not in GRIN	17.4					-121.276	37.8228	PI 649852	0.46	-117.816	34.4517	Not in GRIN	64.8	-99.7333	34.2833	PI 435358	36.1	-121.031	38.7596	Not in GRIN	2.2	-120.849	37.0873	Not in GRIN	33	-106.967	41.7112	Not in GRIN	10	-105.862	32.9	Not in GRIN	9.5	-109.333	32.9808	Not in GRIN	26.7	-119.363	35.3137	Not in GRIN	8.8	-110.294	31.9678	PI 413153	329	-110.967	32.2
-116.988	32.7476	Not in GRIN	17.5					-121.007	37.7987	Not in GRIN	0.46	-120.958	42.1694	Not in GRIN	64.82	-99.7106	34.2886	PI 435497	36.1	-100.927	29.709	PI 468528	2.2	-121.767	39.1844	Not in GRIN	33	-114	36.8333	PI 435594	10	-104.083	32.3067	PI 435496	9.5	-100.517	34.7089	PI 435496	26.8	-102.873	30.8633	PI 435448	8.8	-117.125	34.0958	Not in GRIN	329	-121.012	37.6277
-109.707	32.8339	PI 468569	17.5					-120.996	37.7975	PI 413075	0.46	-118.023	35.862	Not in GRIN	64.86	-110.161	38.9953	PI 468620	36.1	-120.998	37.2578	PI 413049	2.2	-121.791	38.673	Not in GRIN	33	-113.3	43.63	PI 531011	10	-81.3414	35.7331	Ames 32025	9.6	-101.124	32.9845	Ames 32025	26.8	-102.879	30.8939	PI 413167	8.8	-117.169	33.4561	Not in GRIN	329	-120.996	37.6392
-106.549	31.8034	Not in GRIN	17.5					-120.996	37.8266	Not in GRIN	0.46	-120.434	37.813	Not in GRIN	64.91	-98.3333	26.2167	Not in GRIN	36.2	-121.893	39.0744	PI 435588	2.2	-121.773	38.6785	PI 435401	33	-113.3	43.6333	PI 531011	10	-100.571	30.5728	PI 649849	9.6	-100.933	32.7622	PI 649849	26.8	-121.984	37.9584	Not in GRIN	8.9	-113.983	45.4167	PI 531024	330	-120.98	45.66
-104.083	32.3067	PI 468468	17.5					-121.012	37.6277	Not in GRIN	0.46	-120.455	36.8589	PI 413059	64.99	-98.3272	26.2142	PI 468451	36.2	-119.318	36.7172	Not in GRIN	2.2	-121.772	38.6786	PI 435401	33	-121.905	37.4278	Not in GRIN	10.1	-100.643	30.5667	Not in GRIN	9.6	-110.976	33.3992	Not in GRIN	26.8	-117.989	34.1764	Not in GRIN	8.9	-112.392	40.1822	Not in GRIN	330	-117.245	33.4145
-103.194	32.1133	PI 435449	17.5					-105.697	33.2528	PI 435538	0.46	-121.465	45.7148	Not in GRIN	65.04	-98.3231	27.3939	PI 435436	36.2	-120.063	36.6039	PI 649858	2.2	-121.753	39.1599	Not in GRIN	33	-120.228	34.9433	Not in GRIN	10.1	-103.283	30.2131	Not in GRIN	9.6	-90.2785	33.5237	Not in GRIN	26.8	-97.6733	31.3551	Ames 32021	8.9	-116.77	32.605	Not in GRIN	330	-117.245	33.4149
-102.675	30.6606	PI 468466	17.5					-122.76	42.4127	Not in GRIN	0.46	-120.397	37.1835	Not in GRIN	65.05	-120.264	37.1189	Not in GRIN	36.2	-118.456	34.4506	Not in GRIN	2.3	-101.173	29.6842	PI 468462	33	-119.129	34.4349	Not in GRIN	10.1	-102.871	31.4	Not in GRIN	9.7	-91.2173	32.3415	Not in GRIN	26.8	-122.569	38.1075	Not in GRIN	9.1	-116.77	32.6067	Not in GRIN	330	-117.215	33.4136
-102.668	30.6333	PI 435447	17.5					-121.993	39.6642	Not in GRIN	0.46	-120.397	37.1836	Not in GRIN	65.05	-122.492	40.5993	Not in GRIN	36.2	-91.3053	31.9964	Not in GRIN	2.3	-94.6041	32.5166	Not in GRIN	33.1	-117.343	33.5028	Not in GRIN	10.1	-102.895	31.2744	PI 468490	9.8	-98.2522	35.0658	PI 468490	26.9	-116.694	32.8483	Not in GRIN	9.1	-104.741	42.2697	Ames 6168	331	-104.353	31.0667
-100.554	32.0142	PI 649848	17.5					-120.241	37.9627	Not in GRIN	0.46	-99.6167	28.2158	PI 468458	65.42	-101.242	29.6231	Not in GRIN	36.2	-94.8331	30.9106	PI 435415	2.3	-120.998	37.2578	PI 413049	33.1	-120.846	37.4947	PI 413150	10.1	-107.582	34.8964	PI 468497	9.9	-95.9481	33.5975	PI 468497	26.9	-117.411	34.2335	Not in GRIN	9.1	-103.129	30.9114	PI 413164	331	-104.398	32.7039
-97.8206	33.8142	PI 435411	17.5					-120.85	37.0583	PI 413101	0.46	-99.6125	28.2464	PI 468524	65.42	-101.35	29.7028	PI 435442	36.2	-120.85	37.0583	PI 413101	2.3	-120.974	37.3491	Not in GRIN	33.1	-120.818	37.4686	Not in GRIN	10.1	-111.738	35.1481	Not in GRIN	10	-101.482	32.1843	Not in GRIN	26.9	-117.405	34.2132	Not in GRIN	9.1	-110.247	49.9519	PI 592309	332	-102.895	31.0622
-97.7333	33.785	PI 468494	17.5					-120.849	37.0583	PI 413101	0.46	-120.397	37.2407	Not in GRIN	65.42	-112.093	34.2664	Not in GRIN	36.2	-120.849	37.0583	PI 413101	2.3	-120.917	37.3	Not in GRIN	33.1	-119.699	36.7576	Not in GRIN	10.1	-102.675	30.6606	PI 413168	10	-100.643	30.5667	PI 413168	26.9	-100.205	30.0156	Ames 7445	9.1	-108.448	40.3556	PI 435566	332	-106.667	44
-119.228	35.6781	PI 468587	17.6					-120.849	37.0873	Not in GRIN	0.46	-99.1175	29.3806	PI 649847	65.46	-101.558	29.8083	PI 468463	36.2	-121.813	39.3222	Not in GRIN	2.3	-101.242	29.6231	Not in GRIN	33.1	-120.455	36.8589	PI 413059	10.1	-102.668	30.6333	PI 435608	10	-91.0067	33.3706	PI 435608	26.9	-102.249	30.1424	Not in GRIN	9.1	-120.038	47.4917	Not in GRIN	332	-106.66	44
-118.421	34.0372	Not in GRIN	17.6					-121.766	38.6628	Not in GRIN	0.46	-121.16	42.2187	Not in GRIN	65.46	-118.163	34.9614	Not in GRIN	36.2	-120.849	37.0873	Not in GRIN	2.3	-120.983	45.6667	PI 531016	33.2	-114.066	36.8056	PI 468604	10.1	-100.205	30.0156	PI 413094	10.2	-117.65	34.9994	PI 413094	26.9	-120.951	35.741	Not in GRIN	9.2	-117.3	33.9583	Not in GRIN	332	-103.236	30.9281
-118.343	33.8261	Not in GRIN	17.6					-121.791	38.673	Not in GRIN	0.46	-98.4102	29.393	Not in GRIN	65.53	-118.196	36.8021	Not in GRIN	36.2	-121.767	39.1844	Not in GRIN	2.3	-120.547	37.6351	Not in GRIN	33.2	-111.66	43.98	Not in GRIN	10.1	-100.386	30.0981	PI 413094	10.2	-117.649	34.9994	PI 413094	26.9	-100.386	30.0981	PI 649845	9.2	-105.335	34.6265	Not in GRIN	333	-120.027	39.6521
-118.196	34.1258	Not in GRIN	17.6					-121.773	38.6785	PI 435401	0.46	-121.971	39.8792	Not in GRIN	65.54	-100.186	34.7017	PI 468475	36.2	-120.974	37.3491	Not in GRIN	2.3	-122.178	39.9278	PI 435587	33.2	-111.667	43.9833	PI 531029	10.1	-102.692	31.2728	PI 435415	10.2	-94.8331	30.9106	PI 435415	26.9	-118.987	35.626	Not in GRIN	9.2	-103.104	30.8867	PI 435535	333	-111.398	35.2706
-117.899	33.9213	Not in GRIN	17.6					-121.772	38.6786	PI 435401	0.46	-116.55	33.833	Not in GRIN	65.56	-99.5164	34.2564	PI 435369	36.2	-120.917	37.3	Not in GRIN	2.3	-121.893	39.0744	PI 435588	33.3	-120.85	37.0583	PI 413101	10.2	-97.6733	31.3551	PI 468491	10.3	-98.3656	34.8936	PI 468491	27	-114.433	36.5333	PI 468603	9.2	-117.029	33.0853	Not in GRIN	333	-121.16	42.2187
-117.8	33.81	Not in GRIN	17.6					-120.917	37.3	Not in GRIN	0.46	-118.281	35.1019	PI 468585	65.7	-99.2667	34.0667	PI 435361	36.2	-121.807	38.733	Not in GRIN	2.3	-119.318	36.7172	Not in GRIN	33.3	-120.849	37.0583	PI 413101	10.2	-102.895	31.0622	PI 435449	10.3	-103.194	32.1133	PI 435449	27	-119.285	34.461	Not in GRIN	9.3	-117.73	33.71	Not in GRIN	333	-121.015	41.1909
-117.399	33.8875	Not in GRIN	17.6					-122.303	41.3528	Not in GRIN	0.46	-120.954	40.1369	Not in GRIN	65.75	-98.8735	24.0882	Not in GRIN	36.3	-118.667	35.3333	PI 649830	2.3	-121.807	38.733	Not in GRIN	33.3	-119.419	36.3511	PI 468590	10.2	-103.129	30.9114	PI 435534	10.4	-102.367	31.8456	PI 435534	27	-91.3053	31.9964	Not in GRIN	9.3	-117.723	33.7342	Not in GRIN	333	-120.765	40.9372
-117.029	33.0853	Not in GRIN	17.6					-121.893	39.0744	PI 435588	0.46	-120.951	40.1396	Not in GRIN	65.75	-120.189	36.6066	Not in GRIN	36.3	-121.542	38.0833	PI 413119	2.4	-122.303	41.3528	Not in GRIN	33.4	-120.063	36.6039	PI 649858	10.2	-103.236	30.9281	Not in GRIN	10.4	-94.6041	32.5166	Not in GRIN	27	-102.354	30.0772	PI 435445	9.3	-103.025	30.9	PI 468533	334	-116.783	43.0371
-116.971	33.67	Not in GRIN	17.6					-121.807	38.733	Not in GRIN	0.46	-100.205	30.0156	Ames 7445	65.9	-119.643	36.3188	Not in GRIN	36.3	-121.285	37.9605	PI 413120	2.4	-80.8544	35.2633	Not in GRIN	33.4	-73.8948	40.8758	Not in GRIN	10.2	-103.025	30.9	PI 435414	10.4	-95.4281	33.6025	PI 435414	27.1	-122.049	37.9039	Not in GRIN	9.4	-117.037	32.8047	Not in GRIN	334	-116.763	43.039
-102.367	31.8456	PI 435534	17.6					-120.974	37.3491	Not in GRIN	0.46	-121.362	42.1029	Not in GRIN	65.9	-100.927	29.3369	PI 468527	36.3	-121.375	37.9054	Not in GRIN	2.4	-100.386	30.0981	PI 649845	33.4	-120.189	36.6066	Not in GRIN	10.2	-103.104	30.8867	PI 435450	10.4	-103.946	32.3519	PI 435450	27.1	-113.611	34.7033	PI 413044	9.4	-109.478	49.9038	Not in GRIN	335	-111.45	44.13
-100.387	32.4589	PI 435488	17.6					-120.998	37.2578	PI 413049	0.46	-119.966	37.4849	Not in GRIN	65.96	-102.692	31.2728	PI 468476	36.3	-121.971	39.8792	Not in GRIN	2.4	-110.516	31.547	Not in GRIN	33.5	-119.782	36.3008	PI 613737	10.2	-80.8544	35.2633	PI 435451	10.5	-104.133	32.3233	PI 435451	27.1	-116.232	35.8728	Not in GRIN	9.4	-105.2	42.2625	Not in GRIN	335	-111.45	44.1333
-119.363	35.3137	Not in GRIN	17.7					-120.397	37.2407	Not in GRIN	0.46	-119.792	38.7269	Not in GRIN	65.97	-99.4397	34.3578	PI 435365	36.3	-121.791	38.673	Not in GRIN	2.4	-117.428	34.3258	Not in GRIN	33.5	-119.559	36.0981	PI 649833	10.2	-102.886	30.9719	PI 413164	10.5	-103.129	30.9114	PI 413164	27.1	-116.224	35.8481	Not in GRIN	9.4	-102.879	30.8939	PI 413167	335	-108.653	38.5941
-117.114	33.8875	Not in GRIN	17.7					-117.428	34.3258	Not in GRIN	0.46	-120.264	37.1189	Not in GRIN	66	-120.18	36.8153	PI 413053	36.4	-121.773	38.6785	PI 435401	2.4	-99.6947	29.9589	Ames 7452	33.5	-112.611	43.5542	PI 531027	10.2	-103.561	30.9736	PI 413163	10.5	-103.236	30.9281	PI 413163	27.1	-119.129	34.4349	Not in GRIN	9.6	-117.8	33.81	Not in GRIN	335	-117.114	33.8875
-116.974	32.8384	Not in GRIN	17.7					-120.722	38.2975	Not in GRIN	0.46	-98.3058	29.5844	Not in GRIN	66.09	-120.063	36.6039	PI 649858	36.4	-121.772	38.6786	PI 435401	2.4	-101.35	29.7028	PI 435442	33.5	-112.61	43.55	PI 531027	10.2	-103.578	31.1892	PI 435535	10.5	-103.104	30.8867	PI 435535	27.1	-103.359	29.663	Not in GRIN	9.6	-106.25	43.66	Not in GRIN	336	-120.397	37.2407
-109.759	32.8492	PI 468570	17.7					-120.397	37.1835	Not in GRIN	0.46	-100.192	28.4975	PI 435440	66.12	-120.097	36.5317	PI 649836	36.4	-119.772	36.7056	Not in GRIN	2.4	-77.7905	35.9382	Not in GRIN	33.6	-121.741	36.5992	Not in GRIN	10.3	-102.402	30.1439	PI 413162	10.6	-103.561	30.9736	PI 413162	27.1	-94.8331	30.9106	PI 435415	9.6	-121.544	41.8188	Not in GRIN	336	-102.692	31.2728
-99.8175	31.0203	Ames 7454	17.7					-120.397	37.1836	Not in GRIN	0.46	-120.189	36.6066	Not in GRIN	66.25	-119.363	35.3137	Not in GRIN	36.4	-119.833	36.6667	PI 649837	2.4	-103.494	30.3569	PI 468531	33.6	-121.74	36.6239	Not in GRIN	10.3	-102.873	30.8633	PI 435547	10.6	-110.868	33.3992	PI 435547	27.1	-118.667	35.3333	PI 649830	9.6	-109.253	32.9461	PI 468568	336	-106.25	43.6667
-117.946	33.932	Not in GRIN	17.8					-122.559	40.7929	Not in GRIN	0.46	-119.724	38.6411	Not in GRIN	66.27	-102.895	31.2744	Not in GRIN	36.4	-119.771	36.7478	PI 649840	2.4	-122.484	39.158	Not in GRIN	33.6	-121.732	36.6072	Not in GRIN	10.3	-102.879	30.8939	PI 413094	10.6	-117.647	35.0022	PI 413094	27.1	-122.169	37.4272	Not in GRIN	9.7	-106.384	29.9247	Not in GRIN	336	-105.026	42.5028
-117.888	34.1628	Not in GRIN	17.8					-121.881	38.7967	PI 664608	0.46	-119.723	38.6381	Not in GRIN	66.27	-98.4633	34.1772	PI 468493	36.4	-118.987	35.626	Not in GRIN	2.4	-120.722	38.2975	Not in GRIN	33.6	-120.097	36.5317	PI 649836	10.3	-111.601	35.0814	PI 649810	10.7	-94.8261	30.9814	PI 649810	27.1	-118.456	34.4506	Not in GRIN	9.7	-101.963	29.9369	PI 468464	336	-102.886	30.9719
-117.75	34.0553	Not in GRIN	17.8					-120.063	36.6039	PI 649858	0.46	-105.174	32.8886	PI 468553	66.32	-99.7417	34.1122	PI 435363	36.4	-121.749	38.0247	PI 413102	2.5	-122.041	39.0822	Not in GRIN	33.6	-119.617	35.7458	Not in GRIN	10.3	-107.252	33.1283	Not in GRIN	10.9	-118.987	35.626	Not in GRIN	27.1	-94.8261	30.9814	PI 649810	9.7	-116.904	32.8343	Not in GRIN	336	-103.129	30.9114
-117.125	34.0958	Not in GRIN	17.8					-120.097	36.5317	PI 649836	0.46	-103.359	29.663	Not in GRIN	66.35	-99.2651	34.1545	Not in GRIN	36.4	-121.051	38.7553	Not in GRIN	2.5	-121.978	40.4131	Not in GRIN	33.6	-107.401	42.0589	Not in GRIN	10.3	-77.7905	35.9382	PI 649848	10.9	-100.554	32.0142	PI 649848	27.2	-120.228	34.9433	Not in GRIN	9.8	-108.452	50.6131	PI 592310	337	-103.104	30.8867
-116.895	33.7636	Not in GRIN	17.8					-120.462	37.8498	Not in GRIN	0.46	-122.534	41.8978	Ames 32133	66.36	-98.5214	26.7201	Not in GRIN	36.5	-94.8261	30.9814	PI 649810	2.5	-120	50	Not in GRIN	33.7	-113.18	43.6	Not in GRIN	10.3	-109.178	34.1334	PI 435488	11.1	-100.387	32.4589	PI 435488	27.2	-117.343	33.5028	Not in GRIN	9.8	-109.5	46.3	PI 531032	337	-103.025	30.9
-116.75	33.93	Not in GRIN	17.8					-120.434	37.813	Not in GRIN	0.46	-121.383	41.05	PI 435586	66.39	-119.772	36.7056	Not in GRIN	36.5	-121.872	38.5394	Not in GRIN	2.5	-81.3414	35.7331	PI 435612	33.7	-118.456	34.4506	Not in GRIN	10.4	-107.939	32.8228	Ames 32023	11.1	-98.6465	31.9303	Ames 32023	27.2	-116.876	33.9256	PI 468584	9.8	-117.763	33.5719	Not in GRIN	337	-102.879	30.8939
-100.127	32.4962	Ames 32029	17.8					-120.264	37.1189	Not in GRIN	0.46	-121.399	41.2172	Not in GRIN	66.6	-119.34	35.5942	PI 649831	36.5	-121.857	38.5791	Not in GRIN	2.5	-116.189	32.6175	PI 649819	33.7	-116.876	33.9256	PI 468584	10.4	-119.928	38.7936	Not in GRIN	11.2	-98.6037	31.8974	Not in GRIN	27.2	-116.712	33.0004	Not in GRIN	9.9	-102.095	30.0308	Not in GRIN	338	-109.253	32.9461
-98.6465	31.9303	Ames 32023	17.8					-120.18	36.8153	PI 413053	0.46	-122.599	39.8228	Not in GRIN	66.71	-117.893	34.6679	Not in GRIN	36.5	-121.306	39.0564	Not in GRIN	2.5	-116.182	32.6176	Not in GRIN	33.7	-119.456	35.1425	Not in GRIN	10.4	-102.249	30.1424	PI 468468	11.2	-104.083	32.3067	PI 468468	27.2	-119.018	35.3733	PI 613736	9.9	-117.75	33.79	Not in GRIN	338	-102.719	38.1542
-98.6037	31.8974	Not in GRIN	17.8					-120.189	36.6066	Not in GRIN	0.46	-120.18	36.8153	PI 413053	66.8	-109.253	32.9461	PI 468568	36.5	-121.766	38.6628	Not in GRIN	2.5	-121.881	38.7967	PI 664608	33.7	-119.476	35.9891	Not in GRIN	10.4	-102.354	30.0772	PI 468533	11.3	-103.025	30.9	PI 468533	27.2	-102.095	30.0308	Not in GRIN	9.9	-112.406	42.8336	Not in GRIN	339	-103.359	29.663
-117.95	34.1319	Not in GRIN	17.9					-122.348	41.4783	Ames 32130	0.46	-120.965	40.9751	Not in GRIN	66.81	-113.358	37.2386	PI 468607	36.5	-121.97	38.525	PI 413050	2.5	-119.993	38.9428	Not in GRIN	33.8	-119.476	35.9963	Not in GRIN	10.4	-103.359	29.663	Not in GRIN	11.4	-106.549	31.8034	Not in GRIN	27.2	-118.717	35.2192	Not in GRIN	10	-117.457	34.0356	Not in GRIN	339	-104.833	37.6667
-117.304	34.0206	Not in GRIN	17.9					-120.44	37.8356	Not in GRIN	0.46	-120.063	36.6039	PI 649858	66.83	-120.06	36.9644	Not in GRIN	36.6	-121.753	39.1599	Not in GRIN	2.5	-108.682	29.0947	Not in GRIN	33.8	-119.34	35.5942	PI 649831	10.4	-100.927	29.709	Not in GRIN	11.5	-91.3053	31.9964	Not in GRIN	27.2	-121.905	37.4278	Not in GRIN	10.1	-105.017	42.7478	PI 413020	340	-108.091	38.3431
-116.904	32.8343	Not in GRIN	17.9					-120.455	36.8589	PI 413059	0.46	-120.097	36.5317	PI 649836	66.88	-119.918	36.7258	Not in GRIN	36.6	-101.173	29.6842	PI 468462	2.5	-121.967	38.6794	PI 468593	33.8	-119.74	35.7322	Not in GRIN	10.4	-109.285	34.1333	Ames 6254	11.6	-100.236	34.0817	Ames 6254	27.3	-119.204	34.4458	Not in GRIN	10.1	-105.009	42.7478	Ames 6164	340	-117.189	32.8336
-96.7635	33.1085	Not in GRIN	17.9					-110.926	32.2217	PI 468574	0.46	-100.386	30.0981	PI 649845	66.95	-100.504	28.8203	PI 468460	36.6	-120.547	37.6351	Not in GRIN	2.5	-122.559	40.7929	Not in GRIN	33.9	-121.743	36.6344	Not in GRIN	10.5	-109.283	34.1333	PI 435407	11.6	-100.204	34.4264	PI 435407	27.3	-119.198	34.442	Not in GRIN	10.1	-112.526	37.0475	PI 468610	340	-117.289	34.1083
-94.6041	32.5166	Not in GRIN	17.9					-110.967	32.2	PI 649851	0.46	-106.45	35.2103	Not in GRIN	66.98	-119.699	36.7576	Not in GRIN	36.6	-122.178	39.9278	PI 435587	2.5	-83.9208	35.9606	PI 435553	33.9	-119.271	35.8842	PI 468588	10.5	-119.068	38.2519	PI 468495	11.7	-97.3828	33.65	PI 468495	27.3	-118.462	34.4303	Not in GRIN	10.1	-121.749	38.0247	PI 413102	340	-118.408	33.3678
-118.987	35.626	Not in GRIN	18					-111.831	33.9203	Not in GRIN	0.46	-122.178	39.9278	PI 435587	67	-119.833	36.6667	PI 649837	36.6	-111.407	32.5444	Not in GRIN	2.5	-110.976	33.3992	Not in GRIN	33.9	-103.73	44.3767	Not in GRIN	10.5	-113.015	43.4164	PI 435448	11.7	-102.873	30.8633	PI 435448	27.3	-117.108	34.1083	Not in GRIN	10.1	-102.873	30.8633	PI 435448	340	-116.974	32.8384
-118.053	34.1617	Not in GRIN	18					-119.833	36.0333	PI 649835	0.46	-100.312	28.5114	PI 468459	67.07	-119.771	36.7478	PI 649840	36.6	-111.495	32.7161	Not in GRIN	2.5	-120.503	36.8903	PI 649859	33.9	-114.513	42.2204	Not in GRIN	10.5	-97.8762	30.1831	PI 468569	11.7	-109.707	32.8339	PI 468569	27.3	-106.094	28.6362	Not in GRIN	10.2	-102.354	30.0772	PI 435445	340	-103.946	32.3519
-117.457	34.0356	Not in GRIN	18					-116.452	34.1489	Not in GRIN	0.46	-100.296	28.5036	PI 468525	67.07	-119.782	36.3008	PI 613737	36.6	-119.575	34.5094	Not in GRIN	2.6	-120.397	37.1835	Not in GRIN	33.9	-113.98	45.41	Not in GRIN	10.5	-101.468	29.8061	PI 468496	11.7	-96.5833	33.6422	PI 468496	27.4	-97.8762	30.1831	Not in GRIN	10.2	-107.578	50.8628	PI 592315	341	-104.741	42.2697
-117.395	33.9533	PI 649823	18					-116.452	34.1492	Not in GRIN	0.46	-119.74	35.7322	Not in GRIN	67.14	-103.578	31.1892	PI 664692	36.6	-119.285	34.461	Not in GRIN	2.6	-120.397	37.1836	Not in GRIN	33.9	-119.204	34.4458	Not in GRIN	10.6	-119.9	39.3167	PI 435413	11.8	-96.6064	33.6403	PI 435413	27.4	-121.741	36.5992	Not in GRIN	10.3	-105.167	34.9833	PI 435491	341	-109.478	49.9038
-103.236	30.9281	PI 413163	18					-102.873	30.8633	PI 435448	0.46	-99.7858	29.2094	PI 649846	67.2	-98.825	33.995	PI 435410	36.6	-118.462	34.4303	Not in GRIN	2.6	-120.397	37.2407	Not in GRIN	33.9	-119.198	34.442	Not in GRIN	10.6	-101.558	29.8083	PI 664613	11.8	-99.9697	31.7517	PI 664613	27.4	-121.74	36.6239	Not in GRIN	10.3	-105.27	33.3875	PI 435539	341	-101.963	29.9369
-103.129	30.9114	PI 413164	18					-114.624	32.7253	Ames 7060	0.46	-119.76	38.6902	Not in GRIN	67.22	-119.992	36.8153	PI 413088	36.7	-121.29	37.9578	PI 413120	2.6	-101.468	29.8061	PI 435443	33.9	-116.712	33.0004	Not in GRIN	10.6	-110.799	34.2758	PI 413167	11.9	-102.879	30.8939	PI 413167	27.4	-121.732	36.6072	Not in GRIN	10.3	-108.036	50.7475	PI 592314	342	-105.017	42.7478
-102.871	31.4	PI 468536	18					-114.617	32.7167	PI 435548	0.46	-94.8331	30.9106	PI 435415	67.29	-119.969	36.8153	PI 413084	36.7	-119.699	36.7576	Not in GRIN	2.6	-106.45	35.2103	Not in GRIN	34	-119.228	35.6781	PI 468587	10.6	-106.094	28.6362	PI 435445	11.9	-102.354	30.0772	PI 435445	27.4	-116.654	32.597	Not in GRIN	10.3	-107.5	47.1	PI 531036	342	-105.009	42.7478
-99.7331	32.4487	PI 435359	18					-121.16	42.2187	Not in GRIN	0.46	-119.456	35.1425	Not in GRIN	67.3	-119.617	35.7458	Not in GRIN	36.7	-121.966	38.3302	Not in GRIN	2.7	-83.8473	36.0187	Not in GRIN	34	-119.833	36.0333	PI 649835	10.6	-101.173	29.6842	PI 649830	11.9	-118.667	35.3333	PI 649830	27.4	-118.54	34.2992	Not in GRIN	10.3	-103.482	38.7489	Not in GRIN	342	-104.326	40.6347
-99.7328	32.4486	PI 435359	18					-111	34	Not in GRIN	0.46	-121.137	41.2652	Not in GRIN	67.54	-113.283	37.1667	PI 435595	36.7	-121.691	38.1557	Not in GRIN	2.7	-119.456	35.1425	Not in GRIN	34	-116.654	32.597	Not in GRIN	10.7	-113.478	42.3497	PI 613736	12	-119.018	35.3733	PI 613736	27.4	-118.517	34.3333	Not in GRIN	10.3	-120.166	41.5528	Not in GRIN	342	-106.75	35.6667
-91.2173	32.3415	Not in GRIN	18					-119.74	35.7322	Not in GRIN	0.46	-121.137	41.2653	Not in GRIN	67.54	-119.74	35.7322	Not in GRIN	36.8	-121.44	38.2661	Not in GRIN	2.7	-119.419	36.3511	PI 468590	34	-119.363	35.3137	Not in GRIN	10.7	-111.222	38.1111	PI 468475	12	-100.186	34.7017	PI 468475	27.5	-101.963	29.9369	PI 468464	10.3	-113.038	37.1611	Not in GRIN	342	-105.286	40.8125
-117.408	34.036	Not in GRIN	18.1					-122.534	41.8978	Ames 32133	0.46	-116.452	34.1489	Not in GRIN	67.55	-100.511	28.7797	PI 468526	36.8	-121.276	37.8228	PI 649852	2.7	-119.699	36.7576	Not in GRIN	34	-118.987	35.626	Not in GRIN	10.7	-102.095	30.0308	Ames 32029	12	-100.127	32.4962	Ames 32029	27.5	-121.743	36.6344	Not in GRIN	10.5	-113.079	37.1672	PI 468608	343	-121.137	41.2652
-117.383	34.0167	Not in GRIN	18.1					-114.634	32.7394	PI 649815	0.46	-116.452	34.1492	Not in GRIN	67.55	-119.476	35.9891	Not in GRIN	36.8	-120.994	38.4311	Not in GRIN	2.7	-116.75	33.93	Not in GRIN	34	-118.462	34.4303	Not in GRIN	10.8	-114.682	37.4358	PI 435494	12.1	-97.8031	31.5439	PI 435494	27.5	-117.077	33.8167	Not in GRIN	10.5	-105.897	36.3719	PI 468629	344	-121.137	41.2653
-117.31	34.0868	Not in GRIN	18.1					-121.137	41.2652	Not in GRIN	0.46	-120.765	40.9372	Not in GRIN	67.56	-119.476	35.9963	Not in GRIN	36.8	-120.846	37.4947	PI 413150	2.7	-119.018	35.3733	PI 613736	34	-117.108	34.1083	Not in GRIN	10.8	-104.353	31.0667	Not in GRIN	12.1	-102.249	30.1424	Not in GRIN	27.5	-119.873	34.547	Not in GRIN	10.6	-120.027	39.6521	Not in GRIN	344	-108.393	37.6878
-117.289	34.1083	PI 649824	18.1					-121.137	41.2653	Not in GRIN	0.46	-94.8261	30.9814	PI 649810	67.59	-119.271	35.8842	PI 468588	36.8	-120.818	37.4686	Not in GRIN	2.7	-119.792	38.7269	Not in GRIN	34.1	-113.611	34.7033	PI 413044	10.8	-101.35	29.7028	Not in GRIN	12.1	-118.717	35.2192	Not in GRIN	27.5	-118.788	34.417	Not in GRIN	10.6	-121.487	37.6563	Not in GRIN	344	-117.208	33.8
-106.094	28.6362	Not in GRIN	18.1					-104.926	32.8528	PI 468552	0.46	-120.704	40.4947	Not in GRIN	67.63	-100.192	28.4975	PI 435440	36.9	-120.723	37.3869	PI 468592	2.7	-121.333	50.4167	Not in GRIN	34.1	-118.54	34.2992	Not in GRIN	10.9	-118.593	36.4508	PI 435358	12.2	-99.7333	34.2833	PI 435358	27.6	-117.355	33.8036	Not in GRIN	10.6	-104.5	40.41	Not in GRIN	345	-117.2	33.8
-103.561	30.9736	PI 413162	18.1					-112.093	34.2664	Not in GRIN	0.46	-120.282	41.1503	Not in GRIN	67.66	-119.559	36.0981	PI 649833	36.9	-99.7858	29.2094	PI 649846	2.7	-122.492	40.5993	Not in GRIN	34.1	-118.517	34.3333	Not in GRIN	10.9	-113.006	37.3043	PI 435497	12.3	-99.7106	34.2886	PI 435497	27.6	-117.677	34.16	PI 435593	10.6	-114.682	37.4358	Not in GRIN	345	-117.228	33.7825
-103.104	30.8867	PI 435535	18.1					-103.025	30.9	PI 468533	0.46	-120.06	36.9644	Not in GRIN	67.69	-119.228	35.6781	PI 468587	36.9	-117.108	34.1083	Not in GRIN	2.7	-119.772	36.7056	Not in GRIN	34.1	-119.873	34.547	Not in GRIN	11	-113.3	43.63	PI 468492	12.3	-98.39	34.6086	PI 468492	27.6	-117.056	33.7806	Not in GRIN	10.6	-107.797	50.2851	Not in GRIN	346	-117.167	33.7333
-103.025	30.9	PI 468533	18.1					-115.659	32.7896	Not in GRIN	0.46	-119.918	36.7258	Not in GRIN	67.74	-116.75	33.93	Not in GRIN	37.1	-116.876	33.9256	PI 468584	2.7	-119.724	38.6411	Not in GRIN	34.2	-117.355	33.8036	Not in GRIN	11	-113.3	43.6333	PI 468570	12.3	-109.759	32.8492	PI 468570	27.6	-117.055	33.78	Not in GRIN	10.6	-111.4	41.95	PI 531009	346	-121.276	37.8228
-100.205	30.0156	Ames 7445	18.1					-115.626	33.0397	PI 468580	0.46	-120.534	41.1556	Not in GRIN	67.81	-99.1197	27.4517	PI 468521	37.1	-101.35	29.7028	PI 435442	2.7	-119.723	38.6381	Not in GRIN	34.2	-118.667	35.3333	PI 649830	11	-97.7431	30.2672	PI 468494	12.3	-97.7333	33.785	PI 468494	27.7	-117.323	34.1852	Not in GRIN	10.6	-107.3	50.4167	Not in GRIN	347	-116.971	33.67
-99.9697	31.7517	PI 664613	18.1					-120.939	41.2183	Not in GRIN	0.46	-109.067	33.1014	PI 468567	67.81	-109.707	32.8339	PI 468569	37.1	-112.902	33.4592	PI 649813	2.7	-120.98	45.66	Not in GRIN	34.2	-104.452	42.7625	Ames 6162	11	-100.91	29.4308	Ames 32024	12.3	-97.7667	31.5084	Ames 32024	27.7	-117.322	34.1818	Not in GRIN	10.6	-108.48	50.3936	PI 592311	347	-116.99	32.7535
-118.106	34.0961	Not in GRIN	18.2					-120.923	41.2264	Not in GRIN	0.46	-119.992	36.8153	PI 413088	67.83	-98.6322	26.3036	PI 468452	37.2	-120.228	34.9433	Not in GRIN	2.8	-102.402	30.1439	PI 468465	34.2	-112.871	43.7994	PI 531025	11	-100.869	29.3753	PI 468467	12.3	-102.886	30.9719	PI 468467	27.7	-117.322	34.1849	Not in GRIN	10.6	-105.41	44.93	Not in GRIN	347	-104.083	32.3067
-117.341	34.0382	Not in GRIN	18.2					-121.015	41.1909	Not in GRIN	0.46	-119.969	36.8153	PI 413084	67.83	-99.1057	26.578	Not in GRIN	37.2	-119.129	34.4349	Not in GRIN	2.8	-122.448	39.0817	Not in GRIN	34.2	-119.24	34.448	Not in GRIN	11.1	-101.242	29.6231	PI 664692	12.3	-103.578	31.1892	PI 664692	27.7	-117.322	34.1862	Not in GRIN	10.6	-121.905	37.4278	Not in GRIN	348	-116.895	33.7636
-110.124	33.1386	PI 468571	18.2					-121.399	41.2172	Not in GRIN	0.46	-121.015	41.1909	Not in GRIN	67.84	-100.312	28.5114	PI 468459	37.2	-121.805	38.005	Not in GRIN	2.8	-119.966	37.4849	Not in GRIN	34.2	-117.677	34.16	PI 435593	11.1	-97.6388	30.1947	PI 435369	12.4	-99.5164	34.2564	PI 435369	27.8	-117.321	34.1866	Not in GRIN	10.6	-120.417	41.4795	Not in GRIN	349	-104.101	32.49
-102.895	31.2744	Not in GRIN	18.2					-118.594	37.4631	Not in GRIN	0.46	-119.419	36.3511	PI 468590	67.85	-100.296	28.5036	PI 468525	37.2	-121.679	38.2869	PI 413114	2.8	-101.963	29.9369	PI 468464	34.2	-117.077	33.8167	Not in GRIN	11.1	-99.1175	29.3806	PI 435411	12.4	-97.8206	33.8142	PI 435411	27.8	-117.315	34.1836	Not in GRIN	10.6	-117.07	33.12	Not in GRIN	349	-106.25	43.66
-102.402	30.1439	PI 468465	18.2					-115.569	32.8476	Not in GRIN	0.46	-121.978	40.4131	Not in GRIN	67.86	-119.018	35.3733	PI 613736	37.2	-121.677	38.2869	PI 413114	2.8	-97.6733	31.3551	Ames 32021	34.2	-112.229	43.5225	PI 531028	11.1	-101.963	29.9369	Not in GRIN	12.4	-96.7635	33.1085	Not in GRIN	27.8	-116.75	33.93	Not in GRIN	10.6	-117.053	32.9867	Not in GRIN	349	-102.095	30.0308
-100.571	30.5728	PI 413169	18.2					-115.562	32.7919	PI 649817	0.46	-100.511	28.7797	PI 468526	67.87	-109.333	32.9808	Not in GRIN	37.2	-121.594	38.2864	Not in GRIN	2.8	-120.455	36.8589	PI 413059	34.2	-112.22	43.52	Not in GRIN	11.1	-100.87	29.3493	PI 435359	12.4	-99.7331	32.4487	PI 435359	27.8	-119.24	34.448	Not in GRIN	10.7	-105.433	43.7	PI 586830	350	-102.873	30.8633
-96.6524	32.8476	Not in GRIN	18.2					-115.529	32.9786	PI 649816	0.46	-120.691	43.4178	Not in GRIN	67.87	-99.2697	26.9256	PI 468454	37.3	-121.739	38.545	PI 413148	2.8	-101.558	29.8083	PI 468463	34.2	-106.817	44.7333	PI 586827	11.1	-113.18	43.6	PI 435359	12.5	-99.7328	32.4486	PI 435359	27.8	-117.254	33.8167	Not in GRIN	10.7	-105.43	43.7	PI 586830	350	-102.354	30.0772
-118.667	35.3333	PI 649830	18.3					-115.417	33.0333	PI 613733	0.46	-100.504	28.8203	PI 468460	67.91	-99.2489	26.9689	Not in GRIN	37.3	-118.717	35.2192	Not in GRIN	2.8	-120.063	36.6039	PI 649858	34.2	-106.81	44.73	Not in GRIN	11.1	-81.0348	34.0007	PI 468536	12.5	-102.871	31.4	PI 468536	27.8	-117.404	34.2047	Not in GRIN	10.7	-108.533	46.6	PI 531035	350	-104.5	40.41
-118.226	34.0789	Not in GRIN	18.3					-116.175	33.7	Not in GRIN	0.46	-120.691	43.3718	Not in GRIN	67.92	-99.0129	27.8174	Not in GRIN	37.3	-112.936	33.4936	PI 649814	2.8	-119.833	36.6667	PI 649837	34.2	-105.5	44.3	PI 586824	11.1	-100.927	29.3369	Not in GRIN	12.6	-102.895	31.0622	Not in GRIN	27.8	-117.396	34.1806	Not in GRIN	10.7	-108.53	46.6	PI 531035	350	-104.717	40.6167
-103.578	31.1892	PI 664692	18.3					-115.55	32.7833	PI 468579	0.46	-99.6947	29.9589	Ames 7452	67.93	-119.833	36.0333	PI 649835	37.3	-112.486	33.3775	PI 435543	2.8	-119.771	36.7478	PI 649840	34.2	-106.66	44	Not in GRIN	11.1	-98.3058	29.5844	PI 435420	12.8	-96.0772	29.4756	PI 435420	27.8	-100.927	29.709	PI 468528	10.7	-102.719	38.1542	Ames 6189	350	-104.71	40.61
-102.879	30.8939	PI 413167	18.3					-106.669	32.1044	PI 468561	0.46	-119.318	36.7172	Not in GRIN	67.98	-109.759	32.8492	PI 468570	37.3	-116.102	35.1431	Not in GRIN	2.8	-73.8948	40.8758	Not in GRIN	34.3	-106.667	44	PI 586828	11.1	-120.237	39.1664	PI 468508	12.9	-96.0731	29.4308	PI 468508	27.8	-118.923	34.42	Not in GRIN	10.8	-102.249	30.1424	Not in GRIN	350	-104.225	40.8714
-102.873	30.8633	PI 435448	18.3					-112.486	33.3775	PI 435543	0.46	-120.52	42.663	Not in GRIN	68.09	-99.2714	26.9073	Not in GRIN	37.4	-116.712	33.0004	Not in GRIN	2.9	-120.462	37.8498	Not in GRIN	34.3	-118.788	34.417	Not in GRIN	11.2	-99.7858	29.2094	PI 468507	12.9	-95.8356	29.5569	PI 468507	27.8	-117.157	33.9318	Not in GRIN	10.8	-117.05	33.6	Not in GRIN	350	-111.73	45.3488
-100.643	30.5667	PI 413168	18.3					-115.53	32.7309	Not in GRIN	0.46	-120.939	41.2183	Not in GRIN	68.11	-99.4731	27.8683	PI 468523	37.4	-121.115	38.1767	Not in GRIN	2.9	-96.7931	32.8501	Not in GRIN	34.3	-117.056	33.7806	Not in GRIN	11.2	-120.132	38.6472	PI 468504	13	-95.0481	29.3589	PI 468504	27.8	-97.7431	30.2672	Not in GRIN	10.8	-104.461	35.3872	PI 435478	351	-102.31	38.0639
-102.895	31.0622	Not in GRIN	18.4					-104.999	35.5961	PI 435475	0.46	-120.923	41.2264	Not in GRIN	68.11	-99.5052	28.043	Not in GRIN	37.4	-121.616	38.5633	PI 649843	2.9	-120.264	37.1189	Not in GRIN	34.3	-117.055	33.78	Not in GRIN	11.2	-98.4102	29.393	Not in GRIN	13	-95.04	29.3558	Not in GRIN	27.8	-119.295	34.443	Not in GRIN	10.9	-117.157	33.9318	Not in GRIN	351	-102.3	38.05
-102.886	30.9719	PI 468467	18.4					-115.397	32.8064	PI 649938	0.46	-105.393	33.4902	Not in GRIN	68.14	-99.4833	27.6358	PI 468456	37.5	-121.674	38.5583	PI 413072	2.9	-120.189	36.6066	Not in GRIN	34.3	-105.433	43.7	PI 586830	11.2	-100.504	28.8203	PI 435365	13	-99.4397	34.3578	PI 435365	27.9	-118.615	34.4292	Not in GRIN	10.9	-117.126	33.1603	PI 649822	351	-120.246	40.1252
-100.386	30.0981	PI 649845	18.4					-105.238	35.7286	PI 435474	0.46	-119.833	36.0333	PI 649835	68.26	-118.717	35.2192	Not in GRIN	37.5	-121.644	38.5621	Not in GRIN	2.9	-120.097	36.5317	PI 649836	34.3	-105.43	43.7	PI 586830	11.2	-110.029	34.2542	PI 435361	13.1	-99.2667	34.0667	PI 435361	27.9	-117.05	33.6	Not in GRIN	10.9	-104.326	40.6347	PI 613715	352	-120.958	42.1694
-97.8031	31.5439	PI 435494	18.4					-103.657	33.3719	PI 468547	0.46	-119.617	35.7458	Not in GRIN	68.28	-118.987	35.626	Not in GRIN	37.5	-121.007	37.7987	Not in GRIN	2.9	-110.926	32.2217	PI 468574	34.3	-105.75	44.66	Not in GRIN	11.2	-119.27	37.2701	PI 435363	13.2	-99.7417	34.1122	PI 435363	27.9	-101.468	29.8061	PI 435443	10.9	-107.471	50.3394	PI 592313	353	-121	50
-113.917	36.8833	PI 468605	18.5					-115.373	32.815	PI 413079	0.46	-119.772	36.7056	Not in GRIN	68.29	-118.667	35.3333	PI 649830	37.5	-121.012	37.6277	Not in GRIN	2.9	-103.283	30.2131	PI 468530	34.4	-118.923	34.42	Not in GRIN	11.3	-84.5667	38.3	PI 613747	13.2	-100.437	31.4636	PI 613747	27.9	-117.777	34.135	Not in GRIN	11	-105.75	42.0167	Ames 6171	353	-114.433	47.8
-103.359	29.663	Not in GRIN	18.5					-103.819	33.4311	Not in GRIN	0.46	-109.178	34.1334	Not in GRIN	68.3	-99.4856	27.6106	PI 468522	37.6	-120.996	37.6392	PI 649842	2.9	-102.675	30.6606	PI 468466	34.4	-117.254	33.8167	Not in GRIN	11.3	-107.57	28.6831	Not in GRIN	13.2	-102.895	31.2744	Not in GRIN	27.9	-116.895	33.7636	Not in GRIN	11	-104.183	42.0667	PI 586837	353	-114.43	47.8
-102.692	31.2728	PI 468476	18.5					-115.391	32.6936	Not in GRIN	0.46	-119.699	36.7576	Not in GRIN	68.34	-117.65	34.9994	PI 413094	37.6	-97.8762	30.1831	Not in GRIN	2.9	-102.668	30.6333	PI 435447	34.4	-117.404	34.2047	Not in GRIN	11.3	-85.8417	38.8006	Not in GRIN	13.2	-97.8762	30.1831	Not in GRIN	27.9	-97.6388	30.1947	Not in GRIN	11	-104.181	42.065	PI 586837	353	-107.164	38.5897
-100.437	31.4636	PI 613747	18.5					-104.854	35.6039	PI 435476	0.46	-119.833	36.6667	PI 649837	68.35	-117.649	34.9994	PI 413094	37.6	-119.204	34.4458	Not in GRIN	3	-103.359	29.663	Not in GRIN	34.4	-117.396	34.1806	Not in GRIN	11.3	-96.9708	29.2911	Not in GRIN	13.2	-95.5454	29.7826	Not in GRIN	27.9	-101.558	29.8083	PI 468463	11	-104.18	42.06	Not in GRIN	353	-117.304	34.0206
-97.7667	31.5084	Ames 32024	18.5					-103.875	33.4188	Not in GRIN	0.46	-119.771	36.7478	PI 649840	68.41	-98.9667	26.4131	PI 468453	37.7	-119.198	34.442	Not in GRIN	3	-102.095	30.0308	Not in GRIN	34.4	-117.323	34.1852	Not in GRIN	11.3	-100.511	28.7797	PI 468505	13.2	-95.6458	29.6167	PI 468505	27.9	-116.102	35.1431	Not in GRIN	11	-106.75	35.6667	Not in GRIN	353	-105.921	35.0067
-96.7931	32.8501	Not in GRIN	18.5					-107.312	32.9039	PI 468558	0.46	-108.833	33.2194	PI 435603	68.45	-99.6167	28.2158	PI 468458	37.7	-121.995	38.239	Not in GRIN	3	-120.434	37.813	Not in GRIN	34.4	-117.322	34.1818	Not in GRIN	11.3	-115.25	47.5	PI 435419	13.3	-95.625	29.5939	PI 435419	27.9	-117.443	33.7444	Not in GRIN	11.1	-121.542	38.0833	PI 413119	353	-104.926	32.8528
-91.3053	31.9964	Not in GRIN	18.5					-113.611	34.7033	PI 413044	0.46	-119.782	36.3008	PI 613737	68.48	-99.6125	28.2464	PI 468524	37.7	-121.167	38.25	Not in GRIN	3	-110.868	33.3992	PI 435547	34.4	-117.322	34.1849	Not in GRIN	11.3	-116.783	43.0371	PI 468502	13.3	-95.0333	29.6308	PI 468502	27.9	-117.256	33.9006	PI 613735	11.1	-118.421	34.0372	Not in GRIN	353	-104.133	32.3233
-119.018	35.3733	PI 613736	18.6					-104.9	36.3428	PI 435471	0.46	-119.476	35.9891	Not in GRIN	68.51	-99.35	28.0333	PI 468457	37.8	-121.193	38.8213	Not in GRIN	3	-102.354	30.0772	PI 435445	34.5	-117.322	34.1862	Not in GRIN	11.3	-116.763	43.039	PI 468499	13.3	-95.0322	29.6483	PI 468499	27.9	-117.208	33.8	Not in GRIN	11.1	-103.623	40.2589	Ames 6180	354	-121.007	37.7987
-118.717	35.2192	Not in GRIN	18.6					-104.87	36.35	PI 435469	0.46	-119.476	35.9963	Not in GRIN	68.51	-110.967	32.2	PI 649851	37.8	-120.996	37.7975	PI 413075	3	-102.249	30.1424	Not in GRIN	34.5	-117.321	34.1866	Not in GRIN	11.3	-111.398	35.2706	PI 435416	13.3	-95.0297	29.6792	PI 435416	27.9	-117.2	33.8	Not in GRIN	11.1	-104.717	40.6167	PI 586840	354	-120.996	37.7975
-113.611	34.7033	PI 413044	18.7					-118.315	37.3958	Not in GRIN	0.46	-107.939	32.8228	PI 468563	68.52	-110.926	32.2217	PI 468574	37.8	-120.996	37.8266	Not in GRIN	3	-122.367	39.0113	Not in GRIN	34.5	-117.315	34.1836	Not in GRIN	11.3	-122.494	42.1975	PI 435418	13.5	-95.0203	29.5425	PI 435418	27.9	-116.971	33.67	Not in GRIN	11.1	-104.71	40.61	Not in GRIN	354	-120.996	37.8266
-94.8331	30.9106	PI 435415	18.7					-118.403	37.4806	Not in GRIN	0.46	-119.643	36.3188	Not in GRIN	68.54	-117.647	35.0022	PI 413094	37.8	-117.323	34.1852	Not in GRIN	3	-120.44	37.8356	Not in GRIN	34.5	-105.41	44.5	Not in GRIN	11.3	-84.45	38.05	PI 468501	13.5	-95.0333	29.5922	PI 468501	27.9	-117.125	34.0958	Not in GRIN	11.1	-116.304	43.7414	Not in GRIN	354	-117.169	33.4561
-94.8261	30.9814	PI 649810	18.8					-118.407	37.4331	Ames 32139	0.46	-119.271	35.8842	PI 468588	68.54	-110.124	33.1386	PI 468571	37.8	-117.322	34.1818	Not in GRIN	3	-122.193	38.8292	PI 649844	34.5	-105.417	44.5	PI 586823	11.3	-100.192	28.4975	Not in GRIN	13.5	-99.2651	34.1545	Not in GRIN	28	-99.7858	29.2094	PI 649846	11.1	-117.492	33.4982	Not in GRIN	354	-116.77	32.605
-108.682	29.0947	Not in GRIN	18.9					-118.396	37.3854	Ames 32140	0.46	-104.353	31.0667	PI 435536	68.56	-99.4167	27.2203	PI 468455	38.1	-117.322	34.1849	Not in GRIN	3	-119.643	36.3188	Not in GRIN	34.5	-119.295	34.443	Not in GRIN	11.4	-123.42	45.3	PI 468493	13.6	-98.4633	34.1772	PI 468493	28	-101.173	29.6842	PI 468462	11.1	-117.475	33.4689	Not in GRIN	354	-116.77	32.6067
-102.354	30.0772	PI 435445	18.9					-121.805	38.005	Not in GRIN	0.47	-105.616	33.5429	Not in GRIN	68.57	-99.68	27.09	Not in GRIN	38.2	-117.322	34.1862	Not in GRIN	3	-120.18	36.8153	PI 413053	34.5	-117.157	33.9318	Not in GRIN	11.4	-110.194	35.8125	Ames 32021	13.6	-97.6733	31.3551	Ames 32021	28	-116.8	33.0333	PI 649821	11.2	-105.417	44.9333	PI 586822	355	-105.2	42.2625
-102.249	30.1424	Not in GRIN	18.9					-100.035	25.2522	Not in GRIN	0.47	-111	34	Not in GRIN	68.64	-110.986	29.1469	Not in GRIN	38.5	-117.321	34.1866	Not in GRIN	3	-119.918	36.7258	Not in GRIN	34.5	-116.75	33.93	Not in GRIN	11.4	-102.323	28.6622	Not in GRIN	13.6	-116.55	33.833	Not in GRIN	28	-117.228	33.7825	PI 468582	11.2	-105.551	38.9989	Not in GRIN	356	-109.5	46.3
-97.6733	31.3551	Ames 32021	18.9					-102.323	28.6622	Not in GRIN	0.47	-120.983	45.6667	PI 531016	68.77	-117.175	36.1119	Not in GRIN	38.5	-117.315	34.1836	Not in GRIN	3	-110.967	32.2	PI 649851	34.5	-114.433	36.5333	PI 468603	11.4	-100.312	28.5114	Not in GRIN	13.6	-96.6524	32.8476	Not in GRIN	28.1	-117.167	33.7333	PI 468583	11.2	-105.464	33.5114	PI 468556	356	-105.897	36.3719
-114	36.8333	PI 435594	19.1					-121.749	38.0247	PI 413102	0.47	-109.285	34.1333	PI 435545	68.77	-117.169	36.1125	Not in GRIN	38.5	-119.24	34.448	Not in GRIN	3.1	-116.817	46.4468	Not in GRIN	34.6	-105.75	44.6667	PI 586825	11.4	-100.296	28.5036	PI 468476	13.6	-102.692	31.2728	PI 468476	28.1	-120.654	35.2841	Not in GRIN	11.3	-104.2	47.71	Not in GRIN	357	-104.821	40.4048
-114.066	36.8056	PI 468604	19.2					-121.966	38.3302	Not in GRIN	0.47	-109.283	34.1333	PI 435601	68.77	-113.583	37.1042	PI 468606	38.5	-116.654	32.597	Not in GRIN	3.1	-119.782	36.3008	PI 613737	34.6	-106.5	44.5	PI 586826	11.4	-115.573	36.1619	Not in GRIN	13.7	-100.222	25.685	Not in GRIN	28.1	-119.36	34.389	Not in GRIN	11.3	-104.2	47.7167	PI 586816	357	-106.5	44.5
-116.55	33.833	Not in GRIN	19.4					-121.691	38.1557	Not in GRIN	0.47	-97.8762	30.1831	Not in GRIN	68.8	-110.951	29.1079	Not in GRIN	38.8	-101.242	29.6231	Not in GRIN	3.1	-119.992	36.8153	PI 413088	34.6	-112.87	43.79	Not in GRIN	11.4	-123.727	40.8739	PI 468509	13.8	-95.9458	28.8631	PI 468509	28.1	-117.333	33.5	PI 468581	11.3	-102.402	30.1439	PI 468465	357	-112.093	34.2664
-97.8762	30.1831	Not in GRIN	19.4					-122.946	42.914	Not in GRIN	0.47	-119.559	36.0981	PI 649833	68.8	-116.55	33.833	Not in GRIN	38.9	-116.75	33.93	Not in GRIN	3.1	-119.969	36.8153	PI 413084	34.6	-117.443	33.7444	Not in GRIN	11.5	-118.154	37.3002	PI 468606	13.9	-113.583	37.1042	PI 468606	28.1	-117.3	33.9583	Not in GRIN	11.3	-103.359	29.663	Not in GRIN	357	-119.2	50.45
-102.323	28.6622	Not in GRIN	19.6					-121.679	38.2869	PI 413114	0.47	-120.583	40.6667	PI 435585	68.81	-113.611	34.7033	PI 413044	39.8	-117.343	33.5028	Not in GRIN	3.2	-105.616	33.5429	Not in GRIN	34.7	-118.615	34.4292	Not in GRIN	11.5	-110.936	42.7917	PI 435410	13.9	-98.825	33.995	PI 435410	28.2	-117.114	33.8875	Not in GRIN	11.3	-104.211	49.1458	PI 592322	358	-105.574	39.9047
-102.095	30.0308	Not in GRIN	19.6					-121.677	38.2869	PI 413114	0.47	-100.91	29.4308	Not in GRIN	68.89	-111.407	32.5444	Not in GRIN	40	-121.493	38.5817	PI 413145	3.2	-117.812	47.3803	Not in GRIN	34.7	-118.717	35.2192	Not in GRIN	11.5	-123.237	42.7017	Not in GRIN	14	-102.095	30.0308	Not in GRIN	28.2	-111.705	33.074	Not in GRIN	11.3	-105.41	45.5	Not in GRIN	358	-117.999	33.6603
-101.963	29.9369	PI 468464	20					-121.594	38.2864	Not in GRIN	0.47	-109.302	33.3112	Not in GRIN	68.89	-116.05	33.7333	PI 613734	40.5	-117.404	34.2047	Not in GRIN	3.2	-117.865	45.2085	Not in GRIN	34.7	-84.4997	39.1711	PI 649853	11.5	-120.359	39.2743	PI 649847	14.1	-99.1175	29.3806	PI 649847	28.2	-120.08	34.6144	Not in GRIN	11.4	-119.815	41.8465	Not in GRIN	358	-117.89	33.6106
-100.927	29.709	PI 468528	20.1					-121.542	38.0833	PI 413119	0.47	-118.154	37.3002	Not in GRIN	68.9	-111.495	32.7161	Not in GRIN	40.5	-117.396	34.1806	Not in GRIN	3.2	-122.348	41.4783	Ames 32130	34.7	-104.441	44.6947	Ames 6151	11.5	-96.9947	28.8951	PI 435421	14.2	-96.9708	29.2911	PI 435421	28.2	-119.31	34.363	Not in GRIN	11.4	-119.815	41.8466	Not in GRIN	358	-117.883	33.6027
-97.7431	30.2672	Not in GRIN	20.1					-121.44	38.2661	Not in GRIN	0.47	-121.544	41.8188	Not in GRIN	68.9	-113.917	36.8833	PI 468605	40.5	-119.018	35.3733	PI 613736	3.2	-97.7667	31.5084	Ames 32024	34.7	-106.25	43.66	Not in GRIN	11.5	-111	34	Not in GRIN	14.3	-100.035	25.2522	Not in GRIN	28.2	-119.307	34.353	Not in GRIN	11.4	-120.438	41.4286	Not in GRIN	358	-117.837	33.6387
-98.3058	29.5844	Not in GRIN	20.2					-121.167	38.25	Not in GRIN	0.47	-100.87	29.3493	Not in GRIN	68.91	-112.233	33.5667	PI 435549	40.7	-121.958	37.9305	Not in GRIN	3.3	-119.363	35.3137	Not in GRIN	34.7	-120.654	35.2841	Not in GRIN	11.6	-111.411	37.8017	PI 435425	14.3	-96.9125	28.3861	PI 435425	28.2	-119.296	34.39	Not in GRIN	11.4	-106.76	39.6558	Not in GRIN	359	-121.375	37.9054
-97.6388	30.1947	Not in GRIN	20.2					-121.644	38.5621	Not in GRIN	0.47	-100.927	29.709	PI 468528	68.93	-112.936	33.4936	PI 649814	41	-118.615	34.4292	Not in GRIN	3.3	-118.717	35.2192	Not in GRIN	34.7	-119.36	34.389	Not in GRIN	11.6	-96.9958	28.8589	PI 468514	14.3	-97.0833	28.3333	PI 468514	28.2	-108.682	29.0947	Not in GRIN	11.4	-104.225	40.8714	Not in GRIN	359	-117.037	32.8047
-96.0772	29.4756	PI 435420	20.2					-121.375	37.9054	Not in GRIN	0.47	-120.477	41.206	Not in GRIN	68.93	-112.902	33.4592	PI 649813	41	-117.677	34.16	PI 435593	3.3	-120.983	50.75	Not in GRIN	34.8	-117.777	34.135	Not in GRIN	11.6	-120.282	41.1503	PI 468528	14.4	-100.927	29.709	PI 468528	28.3	-96.0772	29.4756	PI 435420	11.4	-103.16	38.91	Not in GRIN	359	-116.904	32.8343
-96.0731	29.4308	PI 468508	20.2					-121.29	37.9578	PI 413120	0.47	-119.018	35.3733	PI 613736	68.98	-112.486	33.3775	PI 435543	41	-121.501	38.584	Not in GRIN	3.3	-121.362	42.1029	Not in GRIN	34.8	-117.05	33.6	Not in GRIN	11.6	-109.067	33.1014	Not in GRIN	14.4	-98.3058	29.5844	Not in GRIN	28.3	-98.3058	29.5844	Not in GRIN	11.4	-103.017	38.8258	Ames 6187	359	-102.249	30.1424
-95.8356	29.5569	PI 468507	20.2					-121.674	38.5583	PI 413072	0.47	-100.869	29.3753	PI 468461	69.02	-114	36.8333	PI 435594	41	-117.056	33.7806	Not in GRIN	3.3	-118.154	37.3002	Not in GRIN	34.8	-117.256	33.9006	PI 613735	11.6	-96.9606	28.7744	PI 649846	14.4	-99.7858	29.2094	PI 649846	28.3	-101.35	29.7028	PI 435442	11.4	-104.821	40.4048	Not in GRIN	359	-118.852	34.7961
-116.232	35.8728	Not in GRIN	20.3					-123.167	42.4396	Not in GRIN	0.47	-100.927	29.3369	PI 468527	69.04	-115.682	32.6788	Not in GRIN	41.1	-117.055	33.78	Not in GRIN	3.3	-96.6064	33.6403	PI 435413	34.8	-119.018	35.3733	PI 613736	11.6	-98.6167	27.8308	PI 468512	14.5	-96.8878	28.455	PI 468512	28.3	-116.771	32.8261	Not in GRIN	11.5	-109.49	40.6931	Not in GRIN	360	-105.534	50.355
-116.224	35.8481	Not in GRIN	20.3					-123.091	42.4313	Not in GRIN	0.47	-97.6388	30.1947	Not in GRIN	69.07	-111.705	33.074	Not in GRIN	41.1	-117.077	33.8167	Not in GRIN	3.3	-97.8031	31.5439	PI 435494	34.8	-117.865	45.2085	Not in GRIN	11.6	-112.526	37.0475	Not in GRIN	14.6	-117.175	36.1119	Not in GRIN	28.3	-96.0731	29.4308	PI 468508	11.5	-111.73	45.3488	Not in GRIN	360	-112.695	51.6492
-95.6458	29.6167	PI 468505	20.3					-121.487	37.6563	Not in GRIN	0.47	-120.806	40.3803	Not in GRIN	69.07	-114.066	36.8056	PI 468604	41.1	-110.967	32.2	PI 649851	3.3	-120.06	36.9644	Not in GRIN	34.8	-118.35	42.7667	Not in GRIN	11.6	-109.302	33.3112	Not in GRIN	14.6	-117.169	36.1125	Not in GRIN	28.3	-95.8356	29.5569	PI 468507	11.5	-103.842	40.6081	Ames 6178	360	-106.817	44.7333
-95.625	29.5939	PI 435419	20.3					-121.739	38.545	PI 413148	0.47	-101.173	29.6842	PI 468462	69.08	-115.659	32.7896	Not in GRIN	41.4	-116.05	33.7333	PI 613734	3.3	-121.25	50.8333	Not in GRIN	34.9	-116.232	35.8728	Not in GRIN	11.6	-109.967	33.7906	PI 468571	14.6	-110.124	33.1386	PI 468571	28.3	-116.55	33.833	Not in GRIN	11.5	-103.167	38.9167	PI 586846	360	-106.81	44.73
-95.5454	29.7826	Not in GRIN	20.3					-121.872	38.5394	Not in GRIN	0.47	-119.363	35.3137	Not in GRIN	69.12	-114.755	32.72	Not in GRIN	41.4	-118.788	34.417	Not in GRIN	3.4	-119.76	38.6902	Not in GRIN	34.9	-116.224	35.8481	Not in GRIN	11.6	-110.504	35.7933	Not in GRIN	14.6	-96.7931	32.8501	Not in GRIN	28.4	-99.1175	29.3806	PI 649847	11.5	-109.285	34.1333	PI 435545	360	-115.767	49.5
-99.7858	29.2094	PI 649846	20.4					-105.478	32.8894	PI 435500	0.47	-108.28	32.77	PI 468564	69.13	-115.561	32.6625	Not in GRIN	41.5	-118.54	34.2992	Not in GRIN	3.4	-120.52	42.663	Not in GRIN	34.9	-105.017	42.7478	PI 413020	11.6	-111.45	44.13	Not in GRIN	14.7	-96.9947	28.8951	Not in GRIN	28.4	-101.242	29.6231	Not in GRIN	11.5	-109.283	34.1333	PI 435601	360	-117.31	34.0868
-99.1175	29.3806	PI 649847	20.4					-122.139	39.4492	Not in GRIN	0.47	-120.515	41.0315	Not in GRIN	69.15	-115.626	33.0397	PI 468580	41.5	-118.517	34.3333	Not in GRIN	3.4	-105.393	33.4902	Not in GRIN	34.9	-105.009	42.7478	Ames 6164	11.6	-111.45	44.1333	PI 468447	14.7	-96.9958	28.8589	PI 468447	28.4	-116.897	33.0251	Not in GRIN	11.6	-118.852	34.7961	PI 649828	360	-105.833	46.3333
-95.0297	29.6792	PI 435416	20.4					-121.857	38.5791	Not in GRIN	0.47	-121.753	42.0671	Not in GRIN	69.16	-114.634	32.7394	PI 649815	41.6	-117.355	33.8036	Not in GRIN	3.4	-115.573	36.1619	Not in GRIN	34.9	-114.048	40.1155	Not in GRIN	11.6	-120.704	40.4947	PI 468464	14.7	-101.963	29.9369	PI 468464	28.5	-95.5454	29.7826	Not in GRIN	11.6	-117.134	33.0826	Not in GRIN	360	-105.83	46.33
-110.967	32.2	PI 649851	20.5					-121.97	38.525	PI 413050	0.47	-102.675	30.6606	PI 468466	69.17	-115.529	32.9786	PI 649816	41.6	-117.254	33.8167	Not in GRIN	3.4	-96.5833	33.6422	PI 468496	34.9	-120.08	34.6144	Not in GRIN	11.7	-120.958	42.1694	PI 435423	14.7	-96.9606	28.7744	PI 435423	28.5	-95.6458	29.6167	PI 468505	11.6	-105.117	50.1681	PI 592319	361	-108.452	50.6131
-101.173	29.6842	PI 468462	20.5					-122.484	39.0678	Not in GRIN	0.47	-102.668	30.6333	PI 435447	69.17	-116.232	35.8728	Not in GRIN	41.6	-117.157	33.9318	Not in GRIN	3.4	-96.7635	33.1085	Not in GRIN	34.9	-119.31	34.363	Not in GRIN	11.7	-83.9849	34.5326	PI 468516	14.7	-97.1636	27.8833	PI 468516	28.5	-95.625	29.5939	PI 435419	11.6	-107.757	49.9617	PI 592312	361	-107.578	50.8628
-96.9708	29.2911	PI 435421	20.5					-122.041	39.0822	Not in GRIN	0.47	-108.065	33.3328	PI 468562	69.17	-116.224	35.8481	Not in GRIN	41.6	-117.125	34.0958	Not in GRIN	3.4	-122.599	39.8228	Not in GRIN	34.9	-119.307	34.353	Not in GRIN	11.7	-109	37.5	Not in GRIN	14.7	-97.7431	30.2672	Not in GRIN	28.6	-100.91	29.4308	Not in GRIN	11.6	-105.417	45.5	PI 586821	361	-107.5	47.1
-95.0481	29.3589	PI 468504	20.5					-122.484	39.158	Not in GRIN	0.47	-119.426	42.2937	Not in GRIN	69.2	-116.233	33.7333	Not in GRIN	41.7	-121.984	37.9584	Not in GRIN	3.5	-119.271	35.8842	PI 468588	34.9	-116.8	33.0333	PI 649821	11.7	-109.478	37.6242	PI 435437	14.7	-98.6167	27.8308	PI 435437	28.6	-111.407	32.5444	Not in GRIN	11.6	-103.683	39.25	PI 586845	361	-105.433	43.7
-95.0333	29.5922	PI 468501	20.5					-121.967	38.6794	PI 468593	0.47	-105.464	33.5114	PI 468556	69.27	-116.175	33.7	Not in GRIN	41.7	-118.923	34.42	Not in GRIN	3.5	-105.174	32.8886	PI 468553	35	-117.208	33.8	Not in GRIN	11.7	-110.672	35.9278	PI 468517	14.7	-97.3089	27.8964	PI 468517	28.6	-119.704	34.4294	Not in GRIN	11.7	-103.68	39.25	PI 586845	361	-105.43	43.7
-95.0333	29.6308	PI 468502	20.5					-120.503	36.8903	PI 649859	0.47	-118.305	36.9367	Not in GRIN	69.3	-114.624	32.7253	Ames 7060	41.7	-121.336	38.5524	Not in GRIN	3.5	-96.6524	32.8476	Not in GRIN	35	-117.2	33.8	Not in GRIN	11.7	-120.583	40.6667	PI 435427	14.8	-97.2781	27.9122	PI 435427	28.6	-117.492	33.4982	Not in GRIN	11.7	-104.4	40.08	PI 586842	361	-104.4	40.08
-95.0322	29.6483	PI 468499	20.5					-122.448	39.0817	Not in GRIN	0.47	-118.717	35.2192	Not in GRIN	69.3	-114.617	32.7167	PI 435548	41.7	-116.895	33.7636	Not in GRIN	3.5	-119.228	35.6781	PI 468587	35	-116.895	33.7636	Not in GRIN	11.7	-121.362	42.1029	PI 468462	14.8	-101.173	29.6842	PI 468462	28.7	-117.475	33.4689	Not in GRIN	11.7	-104.4	40.0833	PI 586842	361	-104.4	40.0833
-95.0203	29.5425	PI 435418	20.5					-103.359	29.663	Not in GRIN	0.47	-91.3053	31.9964	Not in GRIN	69.4	-114.467	32.7394	PI 413082	41.7	-110.926	32.2217	PI 468574	3.5	-120.958	42.1694	Not in GRIN	35.1	-119.296	34.39	Not in GRIN	11.8	-122.481	42.0846	Not in GRIN	14.8	-97.6388	30.1947	Not in GRIN	28.7	-117.169	33.4561	Not in GRIN	11.7	-121.29	37.9578	PI 413120	361	-104.872	39.9316
-114.433	36.5333	PI 468603	20.6					-105.616	33.5429	Not in GRIN	0.47	-119.34	35.5942	PI 649831	69.41	-115.55	32.7833	PI 468579	41.7	-116.55	33.833	Not in GRIN	3.5	-118.305	36.9367	Not in GRIN	35.1	-117.333	33.5	PI 468581	11.8	-108.833	33.2194	PI 494568	14.8	-97.3961	27.8003	PI 494568	28.7	-96.9708	29.2911	PI 435421	11.7	-121.805	38.005	Not in GRIN	361	-104.433	39.4
-110.926	32.2217	PI 468574	20.6					-122.367	39.0113	Not in GRIN	0.47	-97.7431	30.2672	Not in GRIN	69.45	-115.562	32.7919	PI 649817	41.7	-112.233	33.5667	PI 435549	3.5	-118.148	36.563	Not in GRIN	35.1	-116.771	32.8261	Not in GRIN	11.8	-111.717	40.6372	Not in GRIN	14.9	-97.3903	27.8211	Not in GRIN	28.7	-100.869	29.3753	PI 468461	11.7	-111.667	43.9833	PI 531029	363	-104.43	39.4
-101.468	29.8061	PI 435443	20.6					-104.353	31.0667	PI 435536	0.47	-119.228	35.6781	PI 468587	69.62	-115.569	32.8476	Not in GRIN	41.7	-119.295	34.443	Not in GRIN	3.6	-76.9664	38.9103	Not in GRIN	35.1	-117.3	33.9583	Not in GRIN	11.8	-119.55	49.1833	Not in GRIN	14.9	-97.3823	27.8333	Not in GRIN	28.7	-110.967	32.2	PI 649851	11.7	-106.241	34.5203	PI 435499	363	-105.21	39.6867
-95.04	29.3558	Not in GRIN	20.6					-105.393	33.4902	Not in GRIN	0.47	-109.967	33.7906	Not in GRIN	69.62	-115.737	33.4617	Not in GRIN	41.7	-117.228	33.7825	PI 468582	3.6	-104.353	31.0667	PI 435536	35.1	-117.228	33.7825	PI 468582	11.8	-107.07	32.6439	PI 468518	14.9	-97.5583	27.5869	PI 468518	28.7	-112.936	33.4936	PI 649814	11.7	-105.667	45.8333	PI 586819	364	-121.567	50.3667
-116.05	33.7333	PI 613734	20.7					-105.464	33.5114	PI 468556	0.47	-110.294	31.9678	PI 413153	69.65	-115.556	33.341	Not in GRIN	41.7	-117.167	33.7333	PI 468583	3.6	-119.476	35.9891	Not in GRIN	35.1	-117.167	33.7333	PI 468583	11.8	-97.6833	28.25	Not in GRIN	14.9	-98.4102	29.393	Not in GRIN	28.8	-112.902	33.4592	PI 649813	11.7	-106.5	44.5	PI 586826	364	-120.017	51.8667
-98.4102	29.393	Not in GRIN	20.7					-115.682	32.6788	Not in GRIN	0.47	-121.153	45.8171	Not in GRIN	69.66	-115.53	32.7309	Not in GRIN	41.8	-117.05	33.6	Not in GRIN	3.6	-119.476	35.9963	Not in GRIN	35.1	-116.971	33.67	Not in GRIN	11.8	-120.765	40.9372	PI 494567	15	-97.6833	28.25	PI 494567	28.8	-119.713	34.4508	Not in GRIN	11.8	-119	49	Not in GRIN	364	-117.256	33.9006
-101.558	29.8083	PI 468463	20.8					-103.104	30.8867	PI 435535	0.47	-122.492	40.5993	Not in GRIN	69.75	-115.417	33.0333	PI 613733	41.9	-117.208	33.8	Not in GRIN	3.6	-119.559	36.0981	PI 649833	35.1	-117.125	34.0958	Not in GRIN	11.8	-121.16	42.2187	PI 468448	15	-97.5989	27.9308	PI 468448	28.8	-119.294	34.323	Not in GRIN	11.8	-120.515	41.0315	Not in GRIN	364	-105.26	46.66
-111.407	32.5444	Not in GRIN	20.9					-103.129	30.9114	PI 413164	0.47	-115.682	32.6788	Not in GRIN	69.82	-116.102	35.1431	Not in GRIN	41.9	-117.2	33.8	Not in GRIN	3.6	-118.987	35.626	Not in GRIN	35.1	-84.5667	38.3	PI 468436	11.8	-116.942	34.0417	Not in GRIN	15	-97.5105	25.9023	Not in GRIN	28.8	-116.77	32.605	Not in GRIN	11.8	-111.836	39.7103	PI 435574	364	-117.235	33.1111
-101.35	29.7028	PI 435442	20.9					-114.755	32.72	Not in GRIN	0.47	-118.317	35.65	Not in GRIN	69.88	-114.433	36.5333	PI 468603	41.9	-116.971	33.67	Not in GRIN	3.6	-77.0116	38.9421	Not in GRIN	35.2	-116.05	33.7333	PI 613734	11.8	-107.264	32.7569	PI 468449	15	-97.7667	26.4667	PI 468449	28.8	-116.77	32.6067	Not in GRIN	11.8	-105.534	50.355	PI 592317	365	-117.029	33.0853
-100.91	29.4308	Not in GRIN	20.9					-115.561	32.6625	Not in GRIN	0.47	-120.438	41.4286	Not in GRIN	69.88	-115.397	32.8064	PI 649938	42.2	-117.777	34.135	Not in GRIN	3.7	-111.831	33.9203	Not in GRIN	35.2	-117.5	42.83	PI 531015	11.8	-100.035	25.2522	PI 413044	15	-113.611	34.7033	PI 413044	28.8	-117.289	34.1083	PI 649824	11.8	-108.433	46.2	PI 531034	365	-117.73	33.71
-95.9458	28.8631	PI 468509	20.9					-111.407	32.5444	Not in GRIN	0.47	-101.242	29.6231	Not in GRIN	69.96	-114.142	34.2883	Not in GRIN	42.2	-117.256	33.9006	PI 613735	3.7	-99.7331	32.4487	PI 435359	35.2	-117.5	42.8333	PI 531015	11.8	-99.5052	28.043	PI 435432	15	-97.6731	27.5781	PI 435432	28.9	-100.87	29.3493	Not in GRIN	11.8	-108.43	46.2	PI 531034	365	-117.723	33.7342
-101.242	29.6231	Not in GRIN	21					-110.029	34.2542	PI 435542	0.47	-111.738	35.1481	Not in GRIN	70.03	-114.436	34.085	Not in GRIN	42.2	-117.114	33.8875	Not in GRIN	3.7	-99.7328	32.4486	PI 435359	35.2	-115.833	52.6167	Not in GRIN	11.8	-108.709	36.2133	PI 435433	15.1	-97.6844	27.3167	PI 435433	28.9	-116.05	33.7333	PI 613734	11.8	-103.692	39.2639	PI 413024	365	-117.763	33.5719
-100.87	29.3493	Not in GRIN	21					-111.495	32.7161	Not in GRIN	0.47	-102.402	30.1439	PI 468465	70.1	-115.391	32.6936	Not in GRIN	42.3	-100.91	29.4308	Not in GRIN	3.7	-116.452	34.1489	Not in GRIN	35.2	-106.263	39.0436	PI 468624	11.8	-107.312	32.9039	PI 468519	15.1	-97.8125	27.5756	PI 468519	29	-111.495	32.7161	Not in GRIN	11.8	-105.286	40.8125	Not in GRIN	365	-117.457	34.0356
-100.869	29.3753	PI 468461	21					-105.021	36.1733	PI 435473	0.47	-105.27	33.3875	PI 435539	70.11	-115.373	32.815	PI 413079	42.3	-122.569	38.1075	Not in GRIN	3.8	-116.452	34.1492	Not in GRIN	35.2	-118.269	42.4687	Not in GRIN	11.9	-98.3231	27.3939	PI 494566	15.1	-97.7989	27.5858	PI 494566	29	-112.486	33.3775	PI 435543	11.8	-104.291	49.4064	PI 592321	366	-107.3	50.4167
-111.705	33.074	Not in GRIN	21.1					-106.8	32.27	PI 413159	0.47	-120.027	39.6521	Not in GRIN	70.13					-97.7431	30.2672	Not in GRIN	3.8	-119.34	35.5942	PI 649831	35.2	-112.333	43.2167	PI 531010	11.9	-99.0129	27.8174	PI 613728	15.1	-97.8314	27.4075	PI 613728	29	-118.918	34.3992	PI 435592	11.9	-104.628	44.0997	Ames 6155	366	-117.492	33.4982
-111.495	32.7161	Not in GRIN	21.1					-106.808	32.3308	Not in GRIN	0.47	-111.831	33.9203	Not in GRIN	70.15					-100.869	29.3753	PI 468461	3.8	-118.667	35.3333	PI 649830	35.2	-112.33	43.21	Not in GRIN	11.9	-99.6167	28.2158	PI 435434	15.1	-97.8147	27.2964	PI 435434	29	-118.917	34.3992	PI 435592	11.9	-104.933	44.25	Ames 6154	366	-117.475	33.4689
-96.9947	28.8951	Not in GRIN	21.1					-111.705	33.074	Not in GRIN	0.47	-120.417	41.4795	Not in GRIN	70.21					-122.169	37.4272	Not in GRIN	3.9	-121.753	42.0671	Not in GRIN	35.3	-119.704	34.4294	Not in GRIN	12	-99.6125	28.2464	PI 468450	15.1	-97.9939	26.1939	PI 468450	29	-117.304	34.0206	Not in GRIN	11.9	-116.945	42.9574	Not in GRIN	366	-102.402	30.1439
-112.936	33.4936	PI 649814	21.2					-119.69	39.1832	Not in GRIN	0.47	-120.533	41.4833	PI 435584	70.21					-117.443	33.7444	Not in GRIN	3.9	-105.464	33.5114	PI 468556	35.3	-117.492	33.4982	Not in GRIN	12	-111.835	41.0215	PI 435443	15.2	-101.468	29.8061	PI 435443	29.1	-102.323	28.6622	Not in GRIN	11.9	-103.976	35.3194	PI 435480	366	-104.211	49.1458
-112.902	33.4592	PI 649813	21.2					-104.753	36.0314	PI 435472	0.47	-100.571	30.5728	PI 413169	70.22					-117.3	33.9583	Not in GRIN	3.9	-107.57	28.6831	Not in GRIN	35.3	-117.475	33.4689	Not in GRIN	12	-120.965	40.9751	PI 435436	15.2	-98.3231	27.3939	PI 435436	29.1	-110.926	32.2217	PI 468574	11.9	-117.254	33.8167	Not in GRIN	366	-105.41	45.5
-96.9958	28.8589	PI 468447	21.2					-107.264	32.7569	PI 468559	0.47	-110.799	34.2758	PI 435503	70.23					-97.6388	30.1947	Not in GRIN	3.9	-120.017	46.2333	PI 531017	35.3	-116.77	32.605	Not in GRIN	12	-119.993	38.9428	PI 468520	15.2	-97.8386	27.3833	PI 468520	29.1	-117.529	33.8167	Not in GRIN	12	-105.665	50.66	Not in GRIN	368	-103.017	38.8258
-116.102	35.1431	Not in GRIN	21.3					-106.869	34.3452	Ames 31658	0.47	-117.865	45.2085	Not in GRIN	70.41					-100.87	29.3493	Not in GRIN	3.9	-120.01	46.23	Not in GRIN	35.3	-116.77	32.6067	Not in GRIN	12	-100.222	25.685	Not in GRIN	15.2	-98.6667	24.0833	Not in GRIN	29.1	-117.399	33.8875	Not in GRIN	12	-119.88	41.4369	Not in GRIN	368	-103.842	40.6081
-100.927	29.3369	PI 468527	21.3					-121.995	38.239	Not in GRIN	0.48	-101.35	29.7028	PI 435442	70.49					-116.175	33.7	Not in GRIN	3.9	-106.384	29.9247	Not in GRIN	35.3	-117.114	33.8875	Not in GRIN	12	-97.5989	27.9308	Not in GRIN	15.2	-100.91	29.4308	Not in GRIN	29.2	-117.31	34.0868	Not in GRIN	12	-120.477	41.206	Not in GRIN	368	-105.117	50.1681
-96.9606	28.7744	PI 435423	21.3					-116.887	33.3016	Not in GRIN	0.48	-109.831	32.2528	PI 413155	70.55					-119.873	34.547	Not in GRIN	4	-118.317	35.65	Not in GRIN	35.3	-108.433	46.2	PI 531034	12	-99.35	28.0333	Not in GRIN	15.2	-98.5214	26.7201	Not in GRIN	29.2	-95.0297	29.6792	PI 435416	12	-104.303	35.0567	PI 435490	368	-103.683	39.25
-112.486	33.3775	PI 435543	21.4					-117.989	34.1764	Not in GRIN	0.48	-120.654	40.5767	Not in GRIN	70.57					-102.323	28.6622	Not in GRIN	4	-100.437	31.4636	PI 613747	35.3	-108.43	46.2	PI 531034	12	-120.534	41.1556	Not in GRIN	15.4	-98.5178	24.1925	Not in GRIN	29.2	-100.927	29.3369	PI 468527	12	-105.667	45.75	PI 586820	369	-103.68	39.25
-96.9125	28.3861	PI 435425	21.4					-121.285	37.9605	PI 413120	0.48	-120.628	40.5431	Not in GRIN	70.57					-99.1175	29.3806	PI 649847	4	-119.55	49.1833	Not in GRIN	35.4	-106.25	43.6667	PI 586829	12	-119.45	49.0333	PI 468461	15.4	-100.869	29.3753	PI 468461	29.3	-117.134	33.0826	Not in GRIN	12.1	-113.478	42.3497	Not in GRIN	369	-103.692	39.2639
-96.8878	28.455	PI 468512	21.4					-123.53	42.1169	Not in GRIN	0.48	-118.148	36.563	Not in GRIN	70.61					-119.36	34.389	Not in GRIN	4.1	-84.45	38.05	Ames 7016	35.4	-119.294	34.323	Not in GRIN	12.1	-111.656	34.7633	Not in GRIN	15.4	-100.87	29.3493	Not in GRIN	29.3	-117.126	33.1603	PI 649822	12.1	-105.174	32.8886	PI 468553	369	-104.628	44.0997
-112.233	33.5667	PI 435549	21.5					-116.558	33.0727	Not in GRIN	0.48	-118.987	35.626	Not in GRIN	70.61					-117.289	34.1083	PI 649824	4.1	-111	34	Not in GRIN	35.4	-116.897	33.0251	Not in GRIN	12.1	-97.3089	27.8964	Not in GRIN	15.4	-98.3333	26.2167	Not in GRIN	29.3	-117.07	33.12	Not in GRIN	12.1	-103.875	33.4188	Not in GRIN	369	-104.933	44.25
-100.504	28.8203	PI 468460	21.5					-116.545	33.1428	Not in GRIN	0.48	-119.815	41.8465	Not in GRIN	70.66					-100.927	29.3369	PI 468527	4.1	-86.4997	36.4718	Not in GRIN	35.4	-108.356	44.4658	Not in GRIN	12.1	-99.4731	27.8683	PI 468451	15.4	-98.3272	26.2142	PI 468451	29.3	-95.0333	29.6308	PI 468502	12.1	-108.567	32.9133	PI 468566	369	-105.665	50.66
-98.6167	27.8308	PI 435437	21.5					-116.942	34.0417	Not in GRIN	0.48	-119.815	41.8466	Not in GRIN	70.66					-122.049	37.9039	Not in GRIN	4.2	-99.8175	31.0203	Ames 7454	35.4	-119.713	34.4508	Not in GRIN	12.2	-106.831	40.485	PI 468463	15.5	-101.558	29.8083	PI 468463	29.4	-95.0322	29.6483	PI 468499	12.1	-117.333	33.5	PI 468581	370	-105.029	41.6586
-97.0833	28.3333	PI 468514	21.5					-117.467	34.2	Not in GRIN	0.48	-118.594	37.4631	Not in GRIN	70.68					-119.296	34.39	Not in GRIN	4.2	-100.571	30.5728	PI 413169	35.4	-105.026	42.5028	Ames 6165	12.2	-117.617	42.2248	PI 435442	15.5	-101.35	29.7028	PI 435442	29.4	-98.4102	29.393	Not in GRIN	12.1	-106.296	40.0733	Not in GRIN	371	-101.558	29.8083
-100.511	28.7797	PI 468526	21.7					-102.941	30.1858	PI 468529	0.48	-118.667	35.3333	PI 649830	70.71					-116.8	33.0333	PI 649821	4.2	-116.55	33.833	Not in GRIN	35.4	-105.417	45.5	PI 586821	12.2	-110.503	35.7833	Not in GRIN	15.5	-101.242	29.6231	Not in GRIN	29.4	-112.233	33.5667	PI 435549	12.1	-117.32	44.4971	Not in GRIN	371	-103.762	32.8561
-100.192	28.4975	PI 435440	21.7					-106.094	28.6362	Not in GRIN	0.48	-110.967	32.2	PI 649851	70.73					-98.3058	29.5844	Not in GRIN	4.2	-109.065	33.956	Not in GRIN	35.5	-105.66	45.75	Not in GRIN	12.2	-97.2781	27.9122	Not in GRIN	15.5	-98.8735	24.0882	Not in GRIN	29.4	-117.245	33.4145	Not in GRIN	12.2	-108.733	45.7167	PI 531033	371	-105.147	40.5533
-97.6833	28.25	PI 494567	21.7					-117.411	34.2335	Not in GRIN	0.48	-120.403	40.1954	Not in GRIN	70.76					-115.397	32.8064	PI 649938	4.2	-120.691	43.3718	Not in GRIN	35.5	-105.66	45.83	Not in GRIN	12.2	-97.8125	27.5756	PI 468527	15.5	-100.927	29.3369	PI 468527	29.6	-117.245	33.4149	Not in GRIN	12.2	-108.73	45.71	Not in GRIN	371	-104.257	39.5511
-100.312	28.5114	PI 468459	21.9					-117.405	34.2132	Not in GRIN	0.48	-110.926	32.2217	PI 468574	70.76					-115.391	32.6936	Not in GRIN	4.2	-77.1719	39.0579	Not in GRIN	35.5	-117.169	33.4561	Not in GRIN	12.3	-118.023	35.862	PI 468460	15.6	-100.504	28.8203	PI 468460	29.6	-117.215	33.4136	Not in GRIN	12.2	-105.029	41.6586	PI 649857	371	-102.54	32.2789
-100.296	28.5036	PI 468525	21.9					-110.516	31.547	Not in GRIN	0.48	-100.643	30.5667	PI 413168	70.8					-115.373	32.815	PI 413079	4.2	-98.6037	31.8974	Not in GRIN	35.5	-88.9333	38.65	PI 468437	12.3	-119.426	42.2937	PI 435440	15.6	-100.192	28.4975	PI 435440	29.6	-95.0203	29.5425	PI 435418	12.2	-102.31	38.0639	Ames 6192	371	-105.098	39.8237
-97.5989	27.9308	PI 468448	21.9					-122.193	38.8292	PI 649844	0.48	-102.354	30.0772	PI 435445	70.86					-117.333	33.5	PI 468581	4.3	-118.173	35.0525	PI 413097	35.5	-118.918	34.3992	PI 435592	12.4	-108.28	32.77	PI 649851	15.6	-110.967	32.2	PI 649851	29.6	-95.0333	29.5922	PI 468501	12.2	-102.3	38.05	PI 413026	371	-120.654	40.5767
-100.035	25.2522	Not in GRIN	22					-116.55	33.833	Not in GRIN	0.48	-119.88	41.4369	Not in GRIN	70.91					-117.31	34.0868	Not in GRIN	4.3	-119.617	35.7458	Not in GRIN	35.5	-118.917	34.3992	PI 435592	12.4	-97.3961	27.8003	Not in GRIN	15.6	-99.0129	27.8174	Not in GRIN	29.7	-100.504	28.8203	PI 468460	12.2	-111.806	38.4972	Not in GRIN	372	-120.628	40.5431
-99.5052	28.043	Not in GRIN	22					-105.174	32.8886	PI 468553	0.48	-99.8175	31.0203	Ames 7454	70.93					-115.529	32.9786	PI 649816	4.3	-119.74	35.7322	Not in GRIN	35.5	-87.2786	38.4919	PI 468633	12.4	-97.3903	27.8211	PI 468521	15.6	-99.1197	27.4517	PI 468521	29.7	-117.457	34.0356	Not in GRIN	12.3	-103.591	39.7408	Ames 6183	372	-105.184	39.7435
-97.3089	27.8964	PI 468517	22					-105.27	33.3875	PI 435539	0.48	-120.345	42.1889	Not in GRIN	71.04					-116.233	33.7333	Not in GRIN	4.3	-119.833	36.0333	PI 649835	35.5	-107.324	39.5506	PI 468623	12.4	-97.3823	27.8333	PI 468574	15.6	-110.926	32.2217	PI 468574	29.7	-95.0481	29.3589	PI 468504	12.3	-120.246	40.1252	Not in GRIN	372	-104.959	39.4369
-97.2781	27.9122	PI 435427	22					-109.967	33.7906	Not in GRIN	0.48	-111.601	35.0814	Not in GRIN	71.13					-115.569	32.8476	Not in GRIN	4.3	-114.467	32.7394	PI 413082	35.5	-105.667	45.75	PI 586820	12.4	-99.1197	27.4517	PI 468526	15.6	-100.511	28.7797	PI 468526	29.8	-95.04	29.3558	Not in GRIN	12.3	-118.331	34.4706	Not in GRIN	372	-105.267	46.6667
-97.1636	27.8833	PI 468516	22					-103.236	30.9281	PI 413163	0.48	-112.093	34.2664	Not in GRIN	71.14					-115.53	32.7309	Not in GRIN	4.3	-119.2	50.45	Not in GRIN	35.6	-105.41	45.5	Not in GRIN	12.4	-120.834	47.2784	Not in GRIN	15.7	-99.5052	28.043	Not in GRIN	29.8	-117.62	33.44	Not in GRIN	12.4	-105.66	45.83	Not in GRIN	373	-108.036	50.7475
-100.222	25.685	Not in GRIN	22.1					-121.383	41.05	PI 435586	0.48	-104.926	32.8528	PI 468552	71.18					-121.741	36.5992	Not in GRIN	4.4	-121.544	41.8188	Not in GRIN	35.6	-117.134	33.0826	Not in GRIN	12.5	-111.4	41.95	PI 468459	15.7	-100.312	28.5114	PI 468459	29.9	-116.853	32.8342	Not in GRIN	12.4	-108.489	32.8094	PI 468565	373	-103.482	38.7489
-99.6167	28.2158	PI 468458	22.1					-120.954	40.1369	Not in GRIN	0.48	-111.656	34.7633	Not in GRIN	71.19					-121.74	36.6239	Not in GRIN	4.4	-77.1767	38.9694	Not in GRIN	35.6	-117.126	33.1603	PI 649822	12.5	-106.808	32.3308	PI 468525	15.7	-100.296	28.5036	PI 468525	29.9	-117.395	33.9533	PI 649823	12.4	-102.367	31.8456	PI 435534	373	-121.487	37.6563
-99.6125	28.2464	PI 468524	22.1					-120.951	40.1396	Not in GRIN	0.48	-101.963	29.9369	PI 468464	71.21					-121.732	36.6072	Not in GRIN	4.4	-122.534	41.8978	Ames 32133	35.6	-117.529	33.8167	Not in GRIN	12.5	-120.515	41.0315	PI 468523	15.8	-99.4731	27.8683	PI 468523	29.9	-117.408	34.036	Not in GRIN	12.4	-112.695	51.6492	PI 592304	375	-108.48	50.3936
-97.3961	27.8003	PI 494568	22.1					-103.578	31.1892	PI 664692	0.48	-115.561	32.6625	Not in GRIN	71.22					-120.08	34.6144	Not in GRIN	4.4	-95.9481	33.5975	PI 468497	35.6	-117.399	33.8875	Not in GRIN	12.5	-122.303	41.3528	PI 468454	15.8	-99.2697	26.9256	PI 468454	29.9	-117.383	34.0167	Not in GRIN	12.4	-104.25	43.05	PI 586836	375	-105.41	44.93
-97.3903	27.8211	Not in GRIN	22.1					-109.759	32.8492	PI 468570	0.48	-118.136	34.6981	Ames 7083	71.38					-119.31	34.363	Not in GRIN	4.4	-95.4281	33.6025	PI 435414	35.6	-117.304	34.0206	Not in GRIN	12.5	-106.8	32.27	PI 468452	15.8	-98.6322	26.3036	PI 468452	29.9	-117.341	34.0382	Not in GRIN	12.4	-102.675	30.6606	PI 468466	375	-108.533	46.6
-97.3823	27.8333	Not in GRIN	22.1					-109.707	32.8339	PI 468569	0.48	-101.468	29.8061	PI 435443	71.42					-119.307	34.353	Not in GRIN	4.4	-98.6465	31.9303	Ames 32023	35.6	-117.289	34.1083	PI 649824	12.5	-97.5583	27.5869	Not in GRIN	15.8	-99.2489	26.9689	Not in GRIN	30	-100.511	28.7797	PI 468526	12.4	-102.668	30.6333	PI 435447	375	-108.53	46.6
-115.682	32.6788	Not in GRIN	22.2					-107.07	32.6439	PI 468560	0.48	-102.095	30.0308	Not in GRIN	71.45					-117.399	33.8875	Not in GRIN	4.4	-114.433	47.8	PI 531022	35.7	-105.667	45.8333	PI 586819	12.5	-119.294	43.5307	Not in GRIN	15.9	-99.2714	26.9073	Not in GRIN	30	-117.763	33.5719	Not in GRIN	12.5	-101.558	29.8083	PI 468463	375	-104.461	35.3872
-99.0129	27.8174	Not in GRIN	22.2					-106.891	34.0583	PI 435606	0.48	-120.246	40.1252	Not in GRIN	71.46					-96.0772	29.4756	PI 435420	4.4	-114.43	47.8	PI 531022	35.7	-117.07	33.12	Not in GRIN	12.6	-115.344	40.7841	Not in GRIN	15.9	-99.1057	26.578	Not in GRIN	30	-117.053	32.9867	Not in GRIN	12.5	-111.66	43.98	Not in GRIN	376	-107.471	50.3394
-98.3231	27.3939	PI 435436	22.2					-106.87	33.9	PI 653547	0.48	-102.249	30.1424	Not in GRIN	71.56					-117.304	34.0206	Not in GRIN	4.4	-111.738	35.1481	Not in GRIN	35.7	-117.245	33.4145	Not in GRIN	12.6	-108.686	36.7856	PI 468458	15.9	-99.6167	28.2158	PI 468458	30.1	-117.833	33.9333	Not in GRIN	12.5	-105.66	45.75	Not in GRIN	376	-105.417	44.9333
-97.5583	27.5869	PI 468518	22.2					-106.869	33.9019	PI 653547	0.48	-120.834	47.2784	Not in GRIN	71.62					-115.55	32.7833	PI 468579	4.4	-111.656	34.7633	Not in GRIN	35.7	-117.245	33.4149	Not in GRIN	12.6	-97.6731	27.5781	PI 468524	15.9	-99.6125	28.2464	PI 468524	30.1	-117.733	33.8784	Not in GRIN	12.5	-104.421	43.9808	Ames 6156	376	-105.551	38.9989
-115.561	32.6625	Not in GRIN	22.3					-121.958	37.9305	Not in GRIN	0.49	-83.9849	34.5326	Not in GRIN	71.62					-115.562	32.7919	PI 649817	4.4	-110.799	34.2758	PI 435503	35.8	-117.215	33.4136	Not in GRIN	12.6	-97.7989	27.5858	PI 468457	15.9	-99.35	28.0333	PI 468457	30.1	-117.73	33.88	Not in GRIN	12.5	-121.333	50.4167	Not in GRIN	376	-103.16	38.91
-99.4731	27.8683	PI 468523	22.3					-116.513	32.7715	Not in GRIN	0.49	-105.021	36.1733	PI 435473	71.66					-115.417	33.0333	PI 613733	4.4	-120.691	43.4178	Not in GRIN	35.8	-117.31	34.0868	Not in GRIN	12.6	-99.2697	26.9256	PI 468456	15.9	-99.4833	27.6358	PI 468456	30.2	-117.029	33.0853	Not in GRIN	12.5	-105.393	33.4902	Not in GRIN	376	-103.167	38.9167
-99.35	28.0333	PI 468457	22.3					-116.621	32.8827	Not in GRIN	0.49	-110.513	33.7567	Not in GRIN	71.68					-121.905	37.4278	Not in GRIN	4.5	-84.5667	38.3	PI 468436	35.8	-116.55	33.833	Not in GRIN	12.6	-99.4833	27.6358	PI 613734	15.9	-116.05	33.7333	PI 613734	30.2	-117.888	34.1628	Not in GRIN	12.5	-121.691	38.1557	Not in GRIN	377	-105.417	45.5
-97.8125	27.5756	PI 468519	22.3					-118.456	34.4506	Not in GRIN	0.49	-115.659	32.7896	Not in GRIN	71.73					-118.918	34.3992	PI 435592	4.5	-86.5	36.6667	PI 435613	35.8	-114.142	34.2883	Not in GRIN	12.6	-117.578	44.1155	PI 468605	16	-113.917	36.8833	PI 468605	30.3	-118.408	33.3678	Not in GRIN	12.6	-104.264	41.7861	PI 613713	378	-106.241	34.5203
-97.7989	27.5858	PI 494566	22.3					-116.797	33.3923	Not in GRIN	0.49	-104.999	35.5961	PI 435475	71.73					-118.917	34.3992	PI 435592	4.5	-101.482	32.1843	Not in GRIN	35.8	-117.62	33.44	Not in GRIN	12.7	-120.691	43.3718	PI 468522	16	-99.4856	27.6106	PI 468522	30.4	-117.398	33.256	Not in GRIN	12.6	-104.872	39.9316	Not in GRIN	378	-108.433	46.2
-97.6731	27.5781	PI 435432	22.3					-116.673	33.1092	Not in GRIN	0.49	-119.69	39.1832	Not in GRIN	71.8					-117.169	33.4561	Not in GRIN	4.5	-100.643	30.5667	PI 413168	35.8	-117.763	33.5719	Not in GRIN	12.7	-125.267	50.0019	PI 468453	16	-98.9667	26.4131	PI 468453	30.4	-117.377	33.2755	Not in GRIN	12.6	-121.285	37.9605	PI 413120	378	-108.43	46.2
-115.569	32.8476	Not in GRIN	22.4					-116.809	33.4235	Not in GRIN	0.49	-118.219	34.8202	Not in GRIN	71.81					-96.0731	29.4308	PI 468508	4.5	-102.873	30.8633	PI 435448	35.8	-116.853	32.8342	Not in GRIN	12.7	-82.294	34.7971	Not in GRIN	16	-111.407	32.5444	Not in GRIN	30.5	-117.235	33.1111	Not in GRIN	12.6	-121.743	36.6344	Not in GRIN	378	-104.291	49.4064
-115.562	32.7919	PI 649817	22.4					-117.108	34.1083	Not in GRIN	0.49	-120.15	41.8606	Not in GRIN	71.86					-115.737	33.4617	Not in GRIN	4.5	-118.181	35.0103	Not in GRIN	35.8	-120	50	Not in GRIN	12.7	-121.741	36.5992	Not in GRIN	16	-99.68	27.09	Not in GRIN	30.7	-117.75	34.0553	Not in GRIN	12.6	-103.819	33.4311	Not in GRIN	379	-103.875	33.4188
-115.55	32.7833	PI 468579	22.4					-116.189	32.6175	PI 649819	0.49	-103.129	30.9114	PI 413164	71.87					-116.897	33.0251	Not in GRIN	4.6	-114.624	32.7253	Ames 7060	35.8	-114.436	34.085	Not in GRIN	12.7	-121.74	36.6239	PI 468455	16	-99.4167	27.2203	PI 468455	30.7	-117.95	34.1319	Not in GRIN	12.6	-103.823	33.4896	Not in GRIN	379	-104.421	43.9808
-115.53	32.7309	Not in GRIN	22.4					-116.182	32.6176	Not in GRIN	0.49	-120.61	40.389	Not in GRIN	71.89					-117.529	33.8167	Not in GRIN	4.6	-114.617	32.7167	PI 435548	35.8	-88.9333	38.0006	Ames 7037	12.7	-121.732	36.6072	Not in GRIN	16	-110.986	29.1469	Not in GRIN	30.8	-100.192	28.4975	PI 435440	12.6	-103.823	33.4976	Not in GRIN	379	-102.6	38.76
-115.529	32.9786	PI 649816	22.4					-116.75	33.93	Not in GRIN	0.49	-102.873	30.8633	PI 435448	71.89					-116.771	32.8261	Not in GRIN	4.6	-105.574	39.9047	Not in GRIN	35.9	-91.956	37.3262	Not in GRIN	12.7	-121.743	36.6344	Not in GRIN	16	-111.495	32.7161	Not in GRIN	30.8	-114.142	34.2883	Not in GRIN	12.6	-103.762	32.8561	PI 468548	379	-102.6	38.7667
-114.755	32.72	Not in GRIN	22.4					-110.294	31.9678	PI 413153	0.49	-103.561	30.9736	PI 413162	71.91					-117.395	33.9533	PI 649823	4.6	-119	49	Not in GRIN	35.9	-105.147	40.5533	Not in GRIN	12.7	-99.2489	26.9689	PI 435594	16	-114	36.8333	PI 435594	30.9	-119.086	34.109	Not in GRIN	12.7	-117.056	33.7806	Not in GRIN	379	-103.262	49.2317
-97.8386	27.3833	PI 468520	22.4					-103.561	30.9736	PI 413162	0.49	-103.104	30.8867	PI 435535	72.05					-96.9708	29.2911	PI 435421	4.6	-120.282	41.1503	Not in GRIN	35.9	-119.086	34.109	Not in GRIN	12.8	-99.2714	26.9073	PI 468604	16	-114.066	36.8056	PI 468604	31	-117.383	33.2418	Not in GRIN	12.7	-117.055	33.78	Not in GRIN	379	-104.41	39.83
-97.8314	27.4075	PI 613728	22.4					-108.333	32.1872	PI 413157	0.49	-110.029	34.2542	PI 435542	72.06					-100.504	28.8203	PI 468460	4.6	-100.127	32.4962	Ames 32029	35.9	-117.457	34.0356	Not in GRIN	12.8	-116.945	42.9574	Not in GRIN	16.1	-110.951	29.1079	Not in GRIN	31.1	-118.196	34.1258	Not in GRIN	12.7	-102.6	38.76	Not in GRIN	380	-104.417	39.8333
-97.6844	27.3167	PI 435433	22.4					-117.248	32.8043	Not in GRIN	0.5	-116.233	33.7333	Not in GRIN	72.07					-115.561	32.6625	Not in GRIN	4.6	-111.601	35.0814	Not in GRIN	36	-108.733	45.7167	PI 531033	12.8	-119.815	41.8465	Not in GRIN	16.1	-111.705	33.074	Not in GRIN	31.2	-95.9458	28.8631	PI 468509	12.7	-102.6	38.7667	PI 586847	380	-101.752	37.9806
-115.659	32.7896	Not in GRIN	22.5					-121.984	37.9584	Not in GRIN	0.5	-101.558	29.8083	PI 468463	72.09					-114.142	34.2883	Not in GRIN	4.6	-121.16	42.2187	Not in GRIN	36	-108.73	45.71	Not in GRIN	12.8	-119.815	41.8466	PI 649814	16.1	-112.936	33.4936	PI 649814	31.2	-100.312	28.5114	PI 468459	12.7	-105.147	40.5533	Not in GRIN	380	-103.09	34.5358
-99.1197	27.4517	PI 468521	22.5					-119.575	34.5094	Not in GRIN	0.5	-81.0348	34.0007	Not in GRIN	72.1					-121.743	36.6344	Not in GRIN	4.7	-108.28	32.77	PI 468564	36	-117.398	33.256	Not in GRIN	12.9	-119.88	41.4369	PI 649813	16.1	-112.902	33.4592	PI 649813	31.2	-100.296	28.5036	PI 468525	12.7	-109.178	34.1334	Not in GRIN	380	-105.137	39.7366
-97.8147	27.2964	PI 435434	22.5					-123.727	40.8739	Not in GRIN	0.5	-117.893	34.6679	Not in GRIN	72.16					-116.77	32.605	Not in GRIN	4.7	-114.634	32.7394	PI 649815	36	-117.377	33.2755	Not in GRIN	12.9	-120.691	43.4178	PI 435549	16.1	-112.233	33.5667	PI 435549	31.4	-114.436	34.085	Not in GRIN	12.7	-103.262	49.2317	PI 592323	382	-105.174	39.8014
-115.626	33.0397	PI 468580	22.6					-117.343	33.5028	Not in GRIN	0.5	-105.238	35.7286	PI 435474	72.19					-116.77	32.6067	Not in GRIN	4.7	-120.345	42.1889	Not in GRIN	36.1	-117.235	33.1111	Not in GRIN	12.9	-119.724	38.6411	PI 435543	16.1	-112.486	33.3775	PI 435543	31.4	-117.336	33.3151	Not in GRIN	12.8	-104.41	39.83	Not in GRIN	382	-105.182	39.8423
-115.397	32.8064	PI 649938	22.6					-118.54	34.2992	Not in GRIN	0.5	-110.976	33.3992	Not in GRIN	72.2					-95.8356	29.5569	PI 468507	4.7	-119.45	49.0333	Not in GRIN	36.1	-117.053	32.9867	Not in GRIN	12.9	-119.723	38.6381	Not in GRIN	16.1	-115.682	32.6788	Not in GRIN	31.4	-117.73	33.71	Not in GRIN	12.8	-103.333	47.8	PI 586815	383	-105.107	39.5483
-115.391	32.6936	Not in GRIN	22.6					-118.517	34.3333	Not in GRIN	0.5	-103.025	30.9	PI 468533	72.25					-117.341	34.0382	Not in GRIN	4.7	-100.387	32.4589	PI 435488	36.1	-117.833	33.9333	Not in GRIN	12.9	-124.836	49.2553	Not in GRIN	16.1	-116.232	35.8728	Not in GRIN	31.5	-117.723	33.7342	Not in GRIN	12.8	-103.33	47.8	PI 586815	383	-121.739	38.545
-115.373	32.815	PI 413079	22.6					-118.462	34.4303	Not in GRIN	0.5	-103.236	30.9281	PI 413163	72.27					-115.626	33.0397	PI 468580	4.7	-99.9697	31.7517	PI 664613	36.1	-117.733	33.8784	Not in GRIN	12.9	-106.384	29.9247	Not in GRIN	16.1	-116.224	35.8481	Not in GRIN	31.5	-96.9947	28.8951	Not in GRIN	12.8	-106.817	44.7333	PI 586827	383	-117.95	34.1319
-114.142	34.2883	Not in GRIN	22.6					-116.62	32.84	Not in GRIN	0.5	-102.879	30.8939	PI 413167	72.29					-114.436	34.085	Not in GRIN	4.7	-102.879	30.8939	PI 413167	36.1	-117.73	33.88	Not in GRIN	12.9	-97.6844	27.3167	Not in GRIN	16.1	-115.561	32.6625	Not in GRIN	31.6	-117.75	33.79	Not in GRIN	12.9	-106.81	44.73	Not in GRIN	383	-119.318	36.7172
-98.5214	26.7201	Not in GRIN	22.6					-116.662	32.865	Not in GRIN	0.5	-91.2173	32.3415	Not in GRIN	72.32					-117.888	34.1628	Not in GRIN	4.8	-118.163	35.0461	PI 413099	36.1	-106.45	35.2103	Not in GRIN	12.9	-97.8314	27.4075	Not in GRIN	16.1	-114.755	32.72	Not in GRIN	31.7	-96.9958	28.8589	PI 468447	12.9	-104.257	39.5511	Not in GRIN	384	-116.513	32.7715
-115.737	33.4617	Not in GRIN	22.7					-117.254	33.8167	Not in GRIN	0.5	-118.173	35.0525	PI 413097	72.42					-100.511	28.7797	PI 468526	4.8	-118.16	35.0453	PI 413099	36.1	-107.133	39.3231	Not in GRIN	12.9	-97.8386	27.3833	PI 468579	16.1	-115.55	32.7833	PI 468579	31.8	-98.6167	27.8308	PI 435437	12.9	-104.417	39.8333	PI 586843	384	-119.792	38.7269
-115.556	33.341	Not in GRIN	22.7					-117.05	33.6	Not in GRIN	0.5	-108.489	32.8094	PI 468565	72.42					-114.755	32.72	Not in GRIN	4.8	-120.965	40.9751	Not in GRIN	36.2	-117.029	33.0853	Not in GRIN	13	-99.1057	26.578	Not in GRIN	16.1	-115.659	32.7896	Not in GRIN	31.8	-117.037	32.8047	Not in GRIN	13	-120.547	37.6351	Not in GRIN	384	-99.4397	34.3578
-115.417	33.0333	PI 613733	22.7					-117.677	34.16	PI 435593	0.5	-116.175	33.7	Not in GRIN	72.46					-115.556	33.341	Not in GRIN	4.8	-120.417	46.9832	Not in GRIN	36.2	-117.395	33.9533	PI 649823	13	-99.4856	27.6106	PI 649817	16.1	-115.562	32.7919	PI 649817	31.9	-117.899	33.9213	Not in GRIN	13	-116.621	32.8827	Not in GRIN	616	-98.9525	40.5199
-114.436	34.085	Not in GRIN	22.7					-117.228	33.7825	PI 468582	0.5	-118.146	34.7628	Not in GRIN	72.47					-120.654	35.2841	Not in GRIN	4.9	-105.27	33.3875	PI 435539	36.2	-117.408	34.036	Not in GRIN	13	-111.66	43.98	Not in GRIN	16.2	-115.53	32.7309	Not in GRIN	31.9	-118.053	34.1617	Not in GRIN	13	-120.434	37.813	Not in GRIN	616	-98.0697	40.0208
-99.4833	27.6358	PI 468456	22.7					-117.167	33.7333	PI 468583	0.5	-118.129	34.7803	Not in GRIN	72.47					-117.95	34.1319	Not in GRIN	4.9	-104.926	32.8528	PI 468552	36.2	-117.383	34.0167	Not in GRIN	13	-97.8147	27.2964	Not in GRIN	16.2	-115.569	32.8476	Not in GRIN	31.9	-96.9606	28.7744	PI 435423	13	-117.989	34.1764	Not in GRIN	616	-98.0875	39.7844
-97.7667	26.4667	PI 468449	22.7					-116.631	32.9025	Not in GRIN	0.5	-116.05	33.7333	PI 613734	72.6					-117.457	34.0356	Not in GRIN	4.9	-102.54	32.2789	PI 435533	36.2	-117.341	34.0382	Not in GRIN	13	-98.5214	26.7201	PI 649816	16.2	-115.529	32.9786	PI 649816	31.9	-117.89	33.6106	Not in GRIN	13.1	-98.3231	27.3939	PI 435436	616	-98.6465	31.9303
-116.175	33.7	Not in GRIN	22.8					-117.056	33.7806	Not in GRIN	0.5	-108.567	32.9133	PI 468566	72.6					-117.408	34.036	Not in GRIN	4.9	-100.708	32.5606	PI 435487	36.2	-89.2167	37.7272	Ames 7034	13	-99.68	27.09	PI 468580	16.2	-115.626	33.0397	PI 468580	32	-117.883	33.6027	Not in GRIN	13.1	-119.792	38.7269	Not in GRIN	617	-90.2835	38.8155
-99.2697	26.9256	PI 468454	22.8					-117.055	33.78	Not in GRIN	0.5	-114.755	32.72	Not in GRIN	72.67					-117.383	34.0167	Not in GRIN	4.9	-97.3828	33.65	PI 468495	36.2	-106.102	40.0731	PI 435563	13	-120.806	40.3803	Not in GRIN	16.3	-116.175	33.7	Not in GRIN	32	-117.837	33.6387	Not in GRIN	13.1	-99.7417	34.1122	PI 435363	617	-121.336	38.5524
-99.2489	26.9689	Not in GRIN	22.8					-116.971	33.67	Not in GRIN	0.5	-114.634	32.7394	PI 649815	72.68					-100.192	28.4975	PI 435440	4.9	-112.093	34.2664	Not in GRIN	36.2	-117.383	33.2418	Not in GRIN	13.1	-111.667	43.9833	Not in GRIN	16.3	-116.102	35.1431	Not in GRIN	32.1	-116.904	32.8343	Not in GRIN	13.1	-100.127	32.4962	Ames 32029	617	-121.766	38.6628
-116.233	33.7333	Not in GRIN	22.9					-117.077	33.8167	Not in GRIN	0.5	-120.98	45.66	Not in GRIN	72.72					-115.682	32.6788	Not in GRIN	4.9	-115.682	32.6788	Not in GRIN	36.2	-117.73	33.71	Not in GRIN	13.1	-110.213	37.8333	Not in GRIN	16.3	-115.391	32.6936	Not in GRIN	32.1	-115.529	32.9786	PI 649816	13.1	-121.971	39.8792	Not in GRIN	619	-118.196	34.1258
-99.4856	27.6106	PI 468522	22.9					-117.157	33.9318	Not in GRIN	0.5	-118.181	35.0103	Not in GRIN	72.72					-115.659	32.7896	Not in GRIN	4.9	-120.704	40.4947	Not in GRIN	36.3	-117.723	33.7342	Not in GRIN	13.1	-96.0772	29.4756	Not in GRIN	16.3	-116.233	33.7333	Not in GRIN	32.1	-115.397	32.8064	PI 649938	13.1	-99.7333	34.2833	PI 435358	621	-117.888	34.1628
-99.2714	26.9073	Not in GRIN	22.9					-117.404	34.2047	Not in GRIN	0.5	-94.6041	32.5166	Not in GRIN	72.78					-119.294	34.323	Not in GRIN	5	-119.426	42.2937	Not in GRIN	36.3	-117.75	34.0553	Not in GRIN	13.1	-120.654	40.5767	PI 649938	16.4	-115.397	32.8064	PI 649938	32.2	-117.118	32.5436	Not in GRIN	13.2	-99.7106	34.2886	PI 435497	621	-109.065	33.956
-99.1057	26.578	Not in GRIN	22.9					-117.396	34.1806	Not in GRIN	0.5	-114.624	32.7253	Ames 7060	72.89					-117.492	33.4982	Not in GRIN	5	-119.815	41.8465	Not in GRIN	36.3	-117.888	34.1628	Not in GRIN	13.1	-120.628	40.5431	PI 413079	16.4	-115.373	32.815	PI 413079	32.2	-117.117	32.5519	Not in GRIN	13.2	-98.6167	27.8308	PI 435437	622	-98.9475	40.4986
-114.634	32.7394	PI 649815	23					-117.114	33.8875	Not in GRIN	0.5	-114.617	32.7167	PI 435548	72.89					-117.475	33.4689	Not in GRIN	5	-119.815	41.8466	Not in GRIN	36.3	-115.529	32.9786	PI 649816	13.1	-119.792	38.7269	PI 613733	16.4	-115.417	33.0333	PI 613733	32.2	-117.087	32.5435	Not in GRIN	13.2	-99.6397	35.2911	PI 468483	623	-103.73	44.3767
-97.9939	26.1939	PI 468450	23					-117.323	34.1852	Not in GRIN	0.5	-105.574	39.9047	Not in GRIN	72.97					-117.75	34.0553	Not in GRIN	5	-74.3232	40.7483	Not in GRIN	36.3	-112.718	41.7097	Not in GRIN	13.1	-124.456	49.3033	Not in GRIN	16.4	-115.737	33.4617	Not in GRIN	32.2	-117.254	32.9681	Not in GRIN	13.2	-99.16	40.5	Not in GRIN	625	-96.2333	42.7333
-114.624	32.7253	Ames 7060	23.2					-117.322	34.1818	Not in GRIN	0.5	-114.467	32.7394	PI 413082	72.97					-98.6167	27.8308	PI 435437	5	-107.939	32.8228	PI 468563	36.3	-103.417	44.7	Ames 6150	13.1	-96.0731	29.4308	Not in GRIN	16.4	-115.556	33.341	Not in GRIN	32.3	-116.996	32.6412	Not in GRIN	13.2	-121.193	38.8213	Not in GRIN	625	-96.3314	42.4156
-114.617	32.7167	PI 435548	23.2					-117.322	34.1849	Not in GRIN	0.5	-115.626	33.0397	PI 468580	73.07					-100.312	28.5114	PI 468459	5	-102.367	31.8456	PI 435534	36.3	-117.336	33.3151	Not in GRIN	13.2	-95.5454	29.7826	PI 649815	16.4	-114.634	32.7394	PI 649815	32.3	-116.99	32.7535	Not in GRIN	13.2	-100.205	30.0156	Ames 7445	625	-98.825	33.995
-99.68	27.09	Not in GRIN	23.2					-117.322	34.1862	Not in GRIN	0.5	-104.854	35.6039	PI 435476	73.07					-100.296	28.5036	PI 468525	5	-103.025	30.9	PI 468533	36.3	-118.196	34.1258	Not in GRIN	13.2	-95.8356	29.5569	PI 468603	16.4	-114.433	36.5333	PI 468603	32.5	-117.8	33.81	Not in GRIN	13.2	-99.0811	40.6994	Ames 6220	628	-89.7732	41.0617
-98.3333	26.2167	Not in GRIN	23.2					-117.321	34.1866	Not in GRIN	0.5	-118.163	35.0461	PI 413099	73.22					-117.245	33.4145	Not in GRIN	5.1	-118.219	34.8202	Not in GRIN	36.3	-117.95	34.1319	Not in GRIN	13.2	-95.6458	29.6167	Ames 7060	16.4	-114.624	32.7253	Ames 7060	32.5	-117.946	33.932	Not in GRIN	13.2	-99.7331	32.4487	PI 435359	628	-77.0116	38.9421
-98.3272	26.2142	PI 468451	23.2					-117.315	34.1836	Not in GRIN	0.5	-118.16	35.0453	PI 413099	73.22					-117.245	33.4149	Not in GRIN	5.1	-87.1542	36.81	Not in GRIN	36.4	-115.562	32.7919	PI 649817	13.2	-95.625	29.5939	PI 435548	16.4	-114.617	32.7167	PI 435548	32.5	-99.0129	27.8174	Not in GRIN	13.2	-99.7328	32.4486	PI 435359	628	-119.704	34.4294
-97.5105	25.9023	Not in GRIN	23.2					-117.125	34.0958	Not in GRIN	0.5	-115.55	32.7833	PI 468579	73.24					-117.215	33.4136	Not in GRIN	5.1	-110.513	33.7567	Not in GRIN	36.4	-115.417	33.0333	PI 613733	13.2	-120.477	41.206	PI 413082	16.5	-114.467	32.7394	PI 413082	32.6	-99.5052	28.043	Not in GRIN	13.2	-96.75	43.2931	PI 597900	629	-98.9667	26.4131
-114.467	32.7394	PI 413082	23.3					-116.895	33.7636	Not in GRIN	0.5	-115.53	32.7309	Not in GRIN	73.32					-95.6458	29.6167	PI 468505	5.1	-100.78	32.6551	Ames 32031	36.4	-111.548	38.25	Not in GRIN	13.2	-112.526	36.9456	Not in GRIN	16.5	-114.142	34.2883	Not in GRIN	32.9	-99.6167	28.2158	PI 468458	13.2	-96.9583	42.9167	PI 597894	631	-122.178	39.9278
-99.4167	27.2203	PI 468455	23.4					-116.876	33.9256	PI 468584	0.5	-105.676	34.1423	Ames 31636	73.42					-95.625	29.5939	PI 435419	5.1	-110.294	31.9678	PI 413153	36.4	-92.1667	36.9167	PI 435616	13.2	-95.0333	29.6308	Not in GRIN	16.5	-114.436	34.085	Not in GRIN	33	-99.6125	28.2464	PI 468524	13.2	-120.44	37.8356	Not in GRIN	633	-119.076	34.7486
-98.9667	26.4131	PI 468453	23.4					-103.494	30.3569	PI 468531	0.5	-118.163	34.9614	Not in GRIN	73.61					-98.4102	29.393	Not in GRIN	5.1	-118.163	34.9614	Not in GRIN	36.4	-117.037	32.8047	Not in GRIN	13.3	-95.0322	29.6483		16.5					-115.562	32.7919	PI 649817	13.2	-99.5164	34.2564	PI 435369	635	-106.45	35.2103
-98.6322	26.3036	PI 468452	23.4					-103.283	30.2131	PI 468530	0.5	-115.562	32.7919	PI 649817	73.75					-117.07	33.12	Not in GRIN	5.2	-111.717	40.6372	Not in GRIN	36.5	-117.75	33.79	Not in GRIN	13.3	-95.0297	29.6792		16.5					-115.569	32.8476	Not in GRIN	13.2	-99.4397	34.3578	PI 435365	635	-97.6667	41.1
-110.986	29.1469	Not in GRIN	23.7					-109.065	33.956	Not in GRIN	0.5	-110.868	33.3992	PI 435547	73.84					-116.853	32.8342	Not in GRIN	5.2	-82.4233	42.9799	Not in GRIN	36.5	-115.556	33.341	Not in GRIN	13.3	-95.0481	29.3589		16.5					-115.391	32.6936	Not in GRIN	13.2	-98.9525	40.5199	Not in GRIN	639	-97.66	41.1
-110.951	29.1079	Not in GRIN	24					-108.28	32.77	PI 468564	0.5	-115.573	36.1619	Not in GRIN	73.88					-117.126	33.1603	PI 649822	5.3	-120.517	50.7167	Not in GRIN	36.5	-115.55	32.7833	PI 468579	13.3	-99.4167	27.2203		16.5					-115.373	32.815	PI 413079	13.2	-98.9475	40.4986	Ames 6218	640	-98.2017	38.345
-98.6667	24.0833	Not in GRIN	24					-107.939	32.8228	PI 468563	0.5	-104.765	32.8194	PI 468551	73.88					-117.733	33.8784	Not in GRIN	5.3	-119.88	41.4369	Not in GRIN	36.5	-115.53	32.7309	Not in GRIN	13.3	-123.897	49.1203		16.6					-115.417	33.0333	PI 613733	13.2	-120.462	37.8498	Not in GRIN	640	-98.2014	38.345
-98.8735	24.0882	Not in GRIN	24.1					-109.285	34.1333	PI 435545	0.5	-97.8031	31.5439	PI 435494	73.89					-117.73	33.88	Not in GRIN	5.3	-95.7694	34.9333	PI 435611	36.5	-105.27	40.0317	PI 435562	13.3	-112.611	43.5542		16.6					-117.999	33.6603	Not in GRIN	13.3	-108.682	29.0947	Not in GRIN	641	-93.1806	44.8928
-98.5178	24.1925	Not in GRIN	24.1					-109.283	34.1333	PI 435601	0.5	-102.886	30.9719	PI 468467	73.9					-99.0129	27.8174	Not in GRIN	5.3	-103.129	30.9114	PI 413164	36.5	-107.955	44.0169	Not in GRIN	13.3	-112.61	43.55		16.6					-117.189	32.8336	Not in GRIN	13.3	-106.45	35.2103	Not in GRIN	644	-88.4513	42.3266
								-109.178	34.1334	Not in GRIN	0.5	-104.67	35.5147	PI 435477	73.96					-119.713	34.4508	Not in GRIN	5.4	-103.104	30.8867	PI 435535	36.5	-118.408	33.3678	Not in GRIN	13.4	-106.669	32.1044		16.6					-116.974	32.8384	Not in GRIN	13.3	-122.599	39.8228	Not in GRIN	646	-76.9664	38.9103
								-109.831	32.2528	PI 413155	0.5	-115.569	32.8476	Not in GRIN	73.96					-119.704	34.4294	Not in GRIN	5.4	-115.659	32.7896	Not in GRIN	36.5	-117.189	32.8336	Not in GRIN	13.4	-95.04	29.3558		16.6					-96.9125	28.3861	PI 435425	13.3	-122.367	39.0113	Not in GRIN	647	-99.4167	27.2203
								-109.253	32.9461	PI 468568	0.5	-97.6733	31.3551	Ames 32021	73.97					-117.029	33.0853	Not in GRIN	5.4	-120.038	47.4917	Not in GRIN	36.6	-117.89	33.6106	Not in GRIN	13.4	-95.0203	29.5425		16.6					-96.8878	28.455	PI 468512	13.3	-98.6667	24.0833	Not in GRIN	648	-99.2714	26.9073
								-109.333	32.9808	Not in GRIN	0.5	-119.528	43.3011	Not in GRIN	73.99					-117.833	33.9333	Not in GRIN	5.4	-105.676	34.1423	Ames 31636	36.6	-117.883	33.6027	Not in GRIN	13.4	-95.0333	29.5922		16.6					-114.755	32.72	Not in GRIN	13.3	-118.2	34.3667	PI 649825	651	-98.5214	26.7201
								-117.144	32.7411	Not in GRIN	0.51	-120.166	41.5528	Not in GRIN	74.07					-95.5454	29.7826	Not in GRIN	5.5	-114.755	32.72	Not in GRIN	36.6	-117.837	33.6387	Not in GRIN	13.4	-120.52	42.663		16.7					-115.55	32.7833	PI 468579	13.3	-116.887	33.3016	Not in GRIN	651	-98.6167	27.8308
								-117.118	32.5436	Not in GRIN	0.51	-115.529	32.9786	PI 649816	74.12					-117.134	33.0826	Not in GRIN	5.6	-79.1525	40.6215	Not in GRIN	36.7	-116.996	32.6412	Not in GRIN	13.4	-110.158	34.9022		16.7					-115.53	32.7309	Not in GRIN	13.3	-119.993	38.9428	Not in GRIN	652	-96.1833	43.0833
								-117.117	32.5519	Not in GRIN	0.51	-118.35	42.7667	Not in GRIN	74.16					-118.053	34.1617	Not in GRIN	5.6	-118.798	47.4356	Not in GRIN	36.7	-116.99	32.7535	Not in GRIN	13.4	-120.038	47.4917		16.8					-115.737	33.4617	Not in GRIN	13.3	-119.575	34.5094	Not in GRIN	652	-96.2703	42.2336
								-117.087	32.5435	Not in GRIN	0.51	-82.294	34.7971	Not in GRIN	74.22					-114.634	32.7394	PI 649815	5.6	-120.133	47.3833	PI 531019	36.7	-105.833	46.3333	PI 586818	13.4	-114.296	41.8745		16.8					-115.556	33.341	Not in GRIN	13.3	-100.222	25.685	Not in GRIN	654	-115.25	47.5
								-117.138	32.7913	Not in GRIN	0.51	-97.7667	31.5084	Ames 32024	74.22					-99.5052	28.043	Not in GRIN	5.7	-120.13	47.38	PI 531019	36.7	-105.83	46.33	PI 586818	13.4	-108.489	32.8094		16.8					-117.248	32.8043	Not in GRIN	13.4	-99.2651	34.1545	Not in GRIN	655	-96.3667	40.4667
								-117.189	32.8336	Not in GRIN	0.51	-119.294	43.5307	Not in GRIN	74.29					-99.6167	28.2158	PI 468458	5.7	-85.8417	38.8006	PI 435614	36.7	-117.118	32.5436	Not in GRIN	13.5	-110.513	33.7567		16.8					-117.094	32.5842	Not in GRIN	13.4	-96.5	43.0667	PI 649854	657	-96.36	40.46
								-98.6667	24.0833	Not in GRIN	0.51	-121	50	Not in GRIN	74.42					-99.6125	28.2464	PI 468524	5.7	-100.933	32.7622	PI 649849	36.7	-117.117	32.5519	Not in GRIN	13.5	-116.897	44.4692		16.9					-116.988	32.7476	Not in GRIN	13.4	-103.73	44.3767	Not in GRIN	658	-119.31	34.363
								-98.5178	24.1925	Not in GRIN	0.51	-116.783	43.0371	Not in GRIN	74.47					-117.053	32.9867	Not in GRIN	5.8	-75.3558	40.5867	Not in GRIN	36.8	-117.087	32.5435	Not in GRIN	13.5	-117.219	42.5611		16.9					-97.6833	28.25	PI 494567	13.4	-98.7	38.68	PI 586856	658	-119.307	34.353
								-117.333	33.5	PI 468581	0.51	-116.763	43.039	Not in GRIN	74.47					-117.899	33.9213	Not in GRIN	5.8	-121.137	41.2652	Not in GRIN	36.8	-117.254	32.9681	Not in GRIN	13.5	-120.345	42.1889		16.9					-99.35	28.0333	PI 468457	13.4	-98.7	38.6833	PI 586856	658	-119.296	34.39
								-98.8735	24.0882	Not in GRIN	0.51	-103.578	31.1892	PI 664692	74.48					-118.196	34.1258	Not in GRIN	5.8	-121.137	41.2653	Not in GRIN	36.8	-117.899	33.9213	Not in GRIN	13.5	-121.753	42.0671		16.9					-115.626	33.0397	PI 468580	13.4	-96.6944	42.8167	PI 613708	660	-122.049	37.9039
								-119.285	34.461	Not in GRIN	0.51	-117.893	35.6679	Not in GRIN	74.51					-96.9947	28.8951	Not in GRIN	5.8	-121.399	41.2172	Not in GRIN	36.8	-116.904	32.8343	Not in GRIN	13.5	-120.438	41.4286		17					-118.106	34.0961	Not in GRIN	13.5	-99.2667	34.0667	PI 435361	661	-121.813	39.3222
								-119.129	34.4349	Not in GRIN	0.51	-117.617	42.2248	Not in GRIN	74.56					-99.35	28.0333	PI 468457	5.8	-109.967	33.7906	Not in GRIN	36.8	-109.065	33.956	Not in GRIN	13.5	-95.9458	28.8631		17					-97.0833	28.3333	PI 468514	13.5	-97.8147	27.2964	PI 435434	661	-119.09	34.75
								-117.443	33.7444	Not in GRIN	0.51	-105.21	39.6867	Not in GRIN	74.56					-116.904	32.8343	Not in GRIN	5.9	-101.061	32.9167	PI 435486	36.8	-111.806	38.4972	Not in GRIN	13.5	-108.567	32.9133		17					-115.561	32.6625	Not in GRIN	13.5	-97.8386	27.3833	PI 468520	665	-98.55	40.25
								-118.615	34.4292	Not in GRIN	0.51	-104.753	36.0314	PI 435472	74.58					-95.0297	29.6792	PI 435416	5.9	-103.236	30.9281	PI 413163	36.8	-118.015	40.7967	Not in GRIN	13.5	-98.9667	26.4131		17					-117.144	32.7411	Not in GRIN	13.6	-97.8314	27.4075	PI 613728	667	-97.6667	41.3667
								-117.355	33.8036	Not in GRIN	0.51	-111.407	32.5444	Not in GRIN	74.59					-96.9958	28.8589	PI 468447	5.9	-102.886	30.9719	PI 468467	36.8	-107.922	39.5275	Not in GRIN	13.5	-119.528	43.3011		17.1					-117.138	32.7913	Not in GRIN	13.6	-98.55	40.25	PI 586871	668	-96.1936	42.2292
								-117.777	34.135	Not in GRIN	0.51	-115.391	32.6936	Not in GRIN	74.61					-114.624	32.7253	Ames 7060	5.9	-117.893	35.6679	Not in GRIN	36.8	-117.248	32.8043	Not in GRIN	13.6	-120.027	39.6521		17.1					-99.4731	27.8683	PI 468523	13.6	-99.4039	35.4119	PI 468485	669	-93.2636	44.98
								-116.712	33.0004	Not in GRIN	0.51	-118.09	36.5677	Not in GRIN	74.62					-114.617	32.7167	PI 435548	5.9	-115.626	33.0397	PI 468580	36.8	-117.999	33.6603	Not in GRIN	13.6	-120.939	41.2183		17.1					-115.682	32.6788	Not in GRIN	13.7	-97.7667	26.4667	PI 468449	671	-79.5739	40.5815
								-117.256	33.9006	PI 613735	0.51	-102.54	32.2789	PI 435533	74.71					-95.0333	29.6308	PI 468502	6	-120.765	40.9372	Not in GRIN	36.9	-116.988	32.7476	Not in GRIN	13.6	-120.923	41.2264		17.1					-115.659	32.7896	Not in GRIN	13.7	-123.091	42.4313	Not in GRIN	672	-88.9333	38.65
								-117.3	33.9583	Not in GRIN	0.51	-105.675	35.5734	Not in GRIN	74.73					-95.0322	29.6483	PI 468499	6	-84.4997	39.1711	PI 649853	36.9	-116.974	32.8384	Not in GRIN	13.6	-109.551	37.2844		17.1					-116.175	33.7	Not in GRIN	13.7	-117.467	34.2	Not in GRIN	672	-73.8948	40.8758
								-117.208	33.8	Not in GRIN	0.51	-105.675	35.5742	Not in GRIN	74.73					-99.4731	27.8683	PI 468523	6	-86.4556	38.6498	Not in GRIN	36.9	-117.8	33.81	Not in GRIN	13.6	-97.9939	26.1939		17.1					-97.5989	27.9308	PI 468448	13.8	-97.6844	27.3167	PI 435433	673	-116.62	32.84
								-117.2	33.8	Not in GRIN	0.51	-121.567	50.3667	Not in GRIN	74.77					-117.62	33.44	Not in GRIN	6.1	-118.09	36.5677	Not in GRIN	36.9	-118.053	34.1617	Not in GRIN	13.6	-120.417	41.4795		17.2					-99.1197	27.4517	PI 468521	13.8	-97.0175	42.2306	Ames 6248	674	-116.662	32.865
								-110.986	29.1469	Not in GRIN	0.51	-115.737	33.4617	Not in GRIN	74.82					-117.73	33.71	Not in GRIN	6.1	-101.792	33.6053	PI 435531	36.9	-117.094	32.5842	Not in GRIN	13.7	-120.533	41.4833		17.2					-116.233	33.7333	Not in GRIN	13.8	-99.1175	29.3806	PI 649847	675	-99.6397	35.2911
								-110.951	29.1079	Not in GRIN	0.51	-118.269	42.4687	Not in GRIN	74.92					-117.723	33.7342	Not in GRIN	6.1	-115.561	32.6625	Not in GRIN	36.9	-117.946	33.932	Not in GRIN	13.7	-121.137	41.2652		17.2					-114.634	32.7394	PI 649815	13.9	-121.306	39.0564	Not in GRIN	677	-97.0175	42.2306
								-117.31	34.0868	Not in GRIN	0.51	-108.333	32.1872	PI 413157	74.93					-117.75	33.79	Not in GRIN	6.1	-115.556	33.341	Not in GRIN	36.9	-86.4997	36.4718	Not in GRIN	13.7	-121.137	41.2653		17.2					-99.4833	27.6358	PI 468456	14	-98.2098	39.0456	Not in GRIN	680	-97.66	41.36
								-117.289	34.1083	PI 649824	0.51	-77.7905	35.9382	Not in GRIN	74.97					-117.8	33.81	Not in GRIN	6.1	-120.15	41.8606	Not in GRIN	37	-87.1542	36.81	Not in GRIN	13.7	-98.3333	26.2167		17.2					-118.343	33.8261	Not in GRIN	14.1	-96.2333	42.7333	PI 597895	682	-96.2175	42.1142
								-109.067	33.1014	PI 468567	0.51	-103.762	32.8561	PI 468548	75					-117.946	33.932	Not in GRIN	6.1	-104.765	32.8194	PI 468551	37	-108.653	38.5941	Not in GRIN	13.7	-98.3272	26.2142		17.2					-97.3089	27.8964	PI 468517	14.1	-98.1058	39.4561	Ames 6213	683	-96.0594	42.1686
								-109.302	33.3112	Not in GRIN	0.51	-115.417	33.0333	PI 613733	75.02					-118.106	34.0961	Not in GRIN	6.1	-101.375	33.1781	PI 435485	37	-108.091	38.3431	Not in GRIN	13.7	-115.309	43.4628		17.3					-98.3231	27.3939	PI 435436	14.1	-98.4102	29.393	Not in GRIN	685	-93.2972	45.0172
								-108.489	32.8094	PI 468565	0.51	-104.682	32.8272	PI 468550	75.05					-96.9606	28.7744	PI 435423	6.1	-101.124	32.9845	Ames 32025	37	-105.551	38.9989	Not in GRIN	13.7	-117.102	43.2708		17.3					-99.2697	26.9256	PI 468454	14.1	-96.3314	42.4156	PI 613770	686	-95.9992	41.5333
								-108.567	32.9133	PI 468566	0.51	-111.495	32.7161	Not in GRIN	75.11					-99.1197	27.4517	PI 468521	6.1	-100.554	32.0142	PI 649848	37	-117.144	32.7411	Not in GRIN	13.8	-121.544	41.8188		17.3					-114.624	32.7253	Ames 7060	14.1	-96.1833	43.0833	PI 597898	687	-95.9275	41.4914
								-117.094	32.5842	Not in GRIN	0.52	-115.556	33.341	Not in GRIN	75.15					-117.235	33.1111	Not in GRIN	6.2	-118.136	34.6981	Ames 7083	37	-117.138	32.7913	Not in GRIN	13.8	-114.513	42.2204		17.3					-114.617	32.7167	PI 435548	14.1	-98.3881	40.5861	Ames 6217	687	-96.0167	41.0833
								-117.254	32.9681	Not in GRIN	0.52	-115.397	32.8064	PI 649938	75.15					-95.0203	29.5425	PI 435418	6.2	-115.25	47.5	PI 531021	37.1	-86.5	36.6667	PI 435613	13.8	-106.549	31.8034		17.3					-118.226	34.0789	Not in GRIN	14.2	-97.5105	25.9023	Not in GRIN	689	-96.01	41.08
								-117.235	33.1111	Not in GRIN	0.52	-102.895	31.0622	Not in GRIN	75.17					-95.0333	29.5922	PI 468501	6.2	-120.534	41.1556	Not in GRIN	37.1	-118.365	39.2967	Not in GRIN	13.8	-121.015	41.1909		17.4					-97.1636	27.8833	PI 468516	14.2	-97.6667	41.3667	PI 586869	690	-97.8031	31.5439
								-122.049	37.9039	Not in GRIN	0.52	-109.253	32.9461	PI 468568	75.23					-114.467	32.7394	PI 413082	6.2	-120.806	40.3803	Not in GRIN	37.1	-115.569	32.8476	Not in GRIN	13.9	-119.76	38.6902		17.4					-97.2781	27.9122	PI 435427	14.2	-98.1444	39.0408	Ames 6211	690	-97.7667	31.5084
								-117.134	33.0826	Not in GRIN	0.52	-119.614	39.877	Not in GRIN	75.26					-117.398	33.256	Not in GRIN	6.3	-109.067	33.1014	PI 468567	37.1	-118.106	34.0961	Not in GRIN	14	-119.722	37.9366		17.4					-99.2489	26.9689	Not in GRIN	14.2	-98.8735	24.0882	Not in GRIN	690	-97.6388	30.1947
								-121.905	37.4278	Not in GRIN	0.52	-118.396	37.3854	Ames 32140	75.26					-117.377	33.2755	Not in GRIN	6.3	-101.884	33.8243	Ames 32030	37.1	-105.21	39.6867	Not in GRIN	14	-116.836	33.3634		17.4					-99.2714	26.9073	Not in GRIN	14.2	-97.66	41.36	Not in GRIN	692	-95.8039	40.81
								-117.126	33.1603	PI 649822	0.52	-100.437	31.4636	PI 613747	75.28					-117.763	33.5719	Not in GRIN	6.3	-101.643	33.4372	PI 435484	37.1	-106.925	38.5458	Not in GRIN	14	-112.229	43.5225		17.4					-99.4856	27.6106	PI 468522	14.2	-98.2	38.6667	PI 586857	695	-85.7055	41.2003
								-117.053	32.9867	Not in GRIN	0.52	-115.373	32.815	PI 413079	75.29					-117.336	33.3151	Not in GRIN	6.3	-97.7333	33.785	PI 468494	37.1	-118.473	40.1794	PI 435581	14.1	-112.22	43.52		17.4					-114.467	32.7394	PI 413082	14.2	-98.2	38.66	Not in GRIN	696	-99.2697	26.9256
								-117.492	33.4982	Not in GRIN	0.52	-118.407	37.4331	Ames 32139	75.32					-97.6833	28.25	PI 494567	6.3	-106.549	31.8034	Not in GRIN	37.1	-110.402	40.1633	PI 435568	14.1	-121.399	41.2172		17.5					-118.421	34.0372	Not in GRIN	14.3	-97.8125	27.5756	PI 468519	696	-99.2489	26.9689
								-117.475	33.4689	Not in GRIN	0.52	-104.449	36.9194	PI 435559	75.4					-117.037	32.8047	Not in GRIN	6.4	-103.561	30.9736	PI 413162	37.1	-106.296	40.0733	Not in GRIN	14.2	-117.865	45.2085		17.5					-97.3961	27.8003	PI 494568	14.3	-98.1533	39.6714	PI 413032	697	-121.767	39.1844
								-117.07	33.12	Not in GRIN	0.52	-104.9	36.3428	PI 435471	75.45					-116.99	32.7535	Not in GRIN	6.4	-115.767	49.5	Not in GRIN	37.2	-118.343	33.8261	Not in GRIN	14.3	-111.249	36.1075		17.5					-97.3903	27.8211	Not in GRIN	14.3	-98.2278	38.7306	Ames 6209	697	-96.1375	42.0036
								-117.245	33.4145	Not in GRIN	0.52	-115.25	47.5	PI 531021	75.54					-95.9458	28.8631	PI 468509	6.4	-121.015	41.1909	Not in GRIN	37.2	-105.746	32.9633	PI 468555	14.3	-111.234	36.1111		17.5					-97.3823	27.8333	Not in GRIN	14.3	-122.348	41.4783	Ames 32130	697	-96.1336	41.8144
								-117.245	33.4149	Not in GRIN	0.52	-106.8	32.27	PI 413159	75.57					-99.2697	26.9256	PI 468454	6.4	-120.166	41.5528	Not in GRIN	37.2	-111.73	45.3488	Not in GRIN	14.4	-111.222	36.1111		17.5					-99.1057	26.578	Not in GRIN	14.4	-118.593	36.4508	Not in GRIN	702	-95.9592	41.6033
								-117.215	33.4136	Not in GRIN	0.52	-104.87	36.35	PI 435469	75.59					-116.996	32.6412	Not in GRIN	6.5	-120.483	47.5167	PI 531018	37.2	-118.421	34.0372	Not in GRIN	14.5	-122.348	41.4783		17.6					-99.68	27.09	Not in GRIN	14.4	-97.6667	41.1	PI 586870	703	-95.8425	41.0408
								-117.029	33.0853	Not in GRIN	0.52	-81.3414	35.7331	PI 435612	75.6					-116.974	32.8384	Not in GRIN	6.5	-120.48	47.51	Not in GRIN	37.2	-118.226	34.0789	Not in GRIN	14.5	-123.53	42.1169		17.6					-97.5583	27.5869	PI 468518	14.5	-96.2703	42.2336	PI 613771	704	-95.9333	40.9667
								-117.169	33.4561	Not in GRIN	0.52	-106.808	32.3308	Not in GRIN	75.64					-95.0481	29.3589	PI 468504	6.5	-94.1183	36.3319	PI 468444	37.2	-107.757	49.9617	PI 592312	14.5	-113.038	37.1611		17.6					-97.6731	27.5781	PI 435432	14.5	-97.7989	27.5858	PI 494566	704	-95.93	40.96
								-118.788	34.417	Not in GRIN	0.52	-118.1	36.5958	Not in GRIN	75.7					-99.2489	26.9689	Not in GRIN	6.5	-97.5161	35.4675	PI 468631	37.2	-85.7055	41.2003	Not in GRIN	14.6	-112.406	42.8336		17.6					-97.8125	27.5756	PI 468519	14.5	-97.66	41.1	Not in GRIN	705	-97.6733	31.3551
								-116.897	33.0251	Not in GRIN	0.52	-117.65	34.9994	PI 413094	75.7					-99.2714	26.9073	Not in GRIN	6.5	-96.3989	35.0803	PI 435610	37.2	-118.325	39.3183	Not in GRIN	14.6	-120.983	45.6667		17.7					-97.7989	27.5858	PI 494566	14.5	-98.2017	38.345	Ames 6206	705	-97.7431	30.2672
								-116.8	33.0333	PI 649821	0.52	-117.649	34.9994	PI 413094	75.7					-99.4833	27.6358	PI 468456	6.5	-97.5471	35.3863	Not in GRIN	37.2	-120.85	56.25	Not in GRIN	14.7	-118.032	37.2844		17.7					-98.5214	26.7201	Not in GRIN	14.5	-98.2014	38.345	Ames 6206	705	-95.7939	40.8972
								-116.694	32.8483	Not in GRIN	0.52	-118.403	37.4806	Not in GRIN	75.76					-116.988	32.7476	Not in GRIN	6.6	-118.146	34.7628	Not in GRIN	37.2	-118.81	38.9508	PI 468599	14.7	-118.35	36.2333		17.7					-97.6844	27.3167	PI 435433	14.7	-98.0697	40.0208	Ames 6216	706	-95.9978	40.4108
								-117.304	34.0206	Not in GRIN	0.52	-118.032	37.2844	Not in GRIN	75.79					-98.3231	27.3939	PI 435436	6.6	-118.129	34.7803	Not in GRIN	37.2	-112.78	49.9522	PI 592306	14.7	-118.34	36.2283		17.7					-97.8314	27.4075	PI 613728	14.7	-96.1936	42.2292	PI 613772	708	-95.4988	40.4026
								-108.682	29.0947	Not in GRIN	0.52	-105.208	34.6017	PI 435541	75.79					-99.4856	27.6106	PI 468522	6.6	-117.893	34.6679	Not in GRIN	37.2	-115.682	32.6788	Not in GRIN	14.8	-122.893	44.8961		17.7					-97.8386	27.3833	PI 468520	14.7	-121.051	38.7553	Not in GRIN	709	-90.3562	41.025
								-106.384	29.9247	Not in GRIN	0.52	-105.164	34.6106	PI 435607	75.79					-119.086	34.109	Not in GRIN	6.7	-116.05	33.7333	PI 613734	37.2	-115.561	32.6625	Not in GRIN	14.8	-115.164	37.365		17.7					-99.4167	27.2203	PI 468455	14.7	-99.6947	29.9589	Ames 7452	710	-75.3558	40.5867
								-108.833	33.2194	PI 435603	0.52	-106.669	32.1044	PI 468561	75.81					-117.383	33.2418	Not in GRIN	6.7	-112.233	33.5667	PI 435549	37.2	-112.283	45.6833	PI 531031	14.8	-116.513	32.7715		17.7					-97.8147	27.2964	PI 435434	14.8	-98.825	33.995	PI 435410	712	-117.428	34.3258
								-108.065	33.3328	PI 468562	0.52	-99.9697	31.7517	PI 664613	75.85					-117.837	33.6387	Not in GRIN	6.7	-115.737	33.4617	Not in GRIN	37.2	-112.28	45.68	PI 531031	14.8	-116.621	32.8827		17.7					-100.035	25.2522	Not in GRIN	15	-98.0875	39.7844	Ames 6214	713	-98.3881	40.5861
								-117.383	33.2418	Not in GRIN	0.53	-103.733	33.8586	PI 468471	75.89					-95.04	29.3558	Not in GRIN	6.7	-109.178	34.1334	Not in GRIN	37.3	-118.776	39.4736	PI 468597	14.8	-115.75	39.3333		17.8					-98.9667	26.4131	PI 468453	15.1	-116.836	33.3634	Not in GRIN	716	-96.0281	42.0086
								-117.398	33.256	Not in GRIN	0.53	-117.647	35.0022	PI 413094	75.92					-99.68	27.09	Not in GRIN	6.7	-120.583	40.6667	PI 435585	37.3	-118.767	39.4667	PI 435580	14.8	-120.654	35.2841		17.8					-100.222	25.685	Not in GRIN	15.2	-116.942	34.0417	Not in GRIN	717	-96.0817	41.9136
								-117.377	33.2755	Not in GRIN	0.53	-103.194	32.1133	PI 435449	75.93					-96.9125	28.3861	PI 435425	6.8	-109.285	34.1333	PI 435545	37.3	-118.07	39.7961	Not in GRIN	14.8	-118.35	42.7667		17.8					-97.7667	26.4667	PI 468449	15.2	-97.6731	27.5781	PI 435432	717	-96.0653	41.835
								-122.169	37.4272	Not in GRIN	0.53	-116.817	46.4468	Not in GRIN	75.95					-96.8878	28.455	PI 468512	6.8	-109.283	34.1333	PI 435601	37.3	-115.659	32.7896	Not in GRIN	14.9	-110.791	31.7972		17.8					-98.6322	26.3036	PI 468452	15.4	-111.835	41.0215	Not in GRIN	718	-96.0211	41.8094
								-119.873	34.547	Not in GRIN	0.53	-102.367	31.8456	PI 435534	75.95					-97.0833	28.3333	PI 468514	6.8	-79.5739	40.5815	Not in GRIN	37.3	-106.76	39.6558	Not in GRIN	14.9	-96.9125	28.3861		17.8					-98.3333	26.2167	Not in GRIN	15.5	-96.2175	42.1142	PI 613773	718	-95.9631	41.6844
								-118.196	34.1258	Not in GRIN	0.53	-111.398	35.2706	Not in GRIN	75.97					-97.5989	27.9308	PI 468448	6.9	-120.939	41.2183	Not in GRIN	37.3	-115.626	33.0397	PI 468580	15	-96.8878	28.455		17.8					-98.3272	26.2142	PI 468451	15.5	-122.448	39.0817	Not in GRIN	718	-95.7547	40.6633
								-119.204	34.4458	Not in GRIN	0.53	-98.6037	31.8974	Not in GRIN	76					-99.4167	27.2203	PI 468455	6.9	-120.923	41.2264	Not in GRIN	37.3	-115.737	33.4617	Not in GRIN	15	-97.5105	25.9023		17.8					-97.9939	26.1939	PI 468450	15.6	-96.0594	42.1686	PI 613774	720	-91.0515	39.4489
								-119.198	34.442	Not in GRIN	0.53	-118.315	37.3958	Not in GRIN	76.05					-117.89	33.6106	Not in GRIN	7	-107.252	33.1283	PI 435604	37.3	-109.478	49.9038	Not in GRIN	15	-117.812	47.3803		17.9					-110.986	29.1469	Not in GRIN	16.3	-122.481	42.0846	Not in GRIN	726	-99.68	27.09
								-117.529	33.8167	Not in GRIN	0.53	-109.333	32.9808	Not in GRIN	76.05					-117.883	33.6027	Not in GRIN	7	-101.393	33.2569	PI 649850	37.3	-105.029	41.6586	PI 649857	15.1	-120.15	41.8606		17.9					-97.5105	25.9023	Not in GRIN	16.5	-96.1375	42.0036	PI 613775	731	-119.36	34.389
								-117.95	34.1319	Not in GRIN	0.53	-80.8544	35.2633	Not in GRIN	76.12					-99.1057	26.578	Not in GRIN	7.1	-109.831	32.2528	PI 413155	37.3	-108.393	37.6878	Not in GRIN	15.1	-119.09	34.75		17.9					-110.951	29.1079	Not in GRIN	16.5	-123.167	42.4396	Not in GRIN	732	-121.967	38.6794
								-117.888	34.1628	Not in GRIN	0.53	-112.233	33.5667	PI 435549	76.15					-117.999	33.6603	Not in GRIN	7.2	-115.529	32.9786	PI 649816	37.3	-107.797	50.2851	Not in GRIN	15.1	-113.079	37.1672		17.9					-98.6667	24.0833	Not in GRIN	17.7	-98.6037	31.8974	Not in GRIN	734	-99.1057	26.578
								-117.399	33.8875	Not in GRIN	0.53	-116.945	42.9574	Not in GRIN	76.17					-100.035	25.2522	Not in GRIN	7.2	-115.55	32.7833	PI 468579	37.3	-107.471	50.3394	PI 592313	15.1	-115.445	36.2947		17.9					-98.5178	24.1925	Not in GRIN	17.7	-98.6465	31.9303	Ames 32023	735	-117.411	34.2335
								-117.457	34.0356	Not in GRIN	0.53	-105.167	34.9833	PI 435491	76.18					-98.5214	26.7201	Not in GRIN	7.2	-115.562	32.7919	PI 649817	37.3	-108.48	50.3936	PI 592311	15.2	-119.076	34.7486		18					-98.8735	24.0882	Not in GRIN	17.7	-93.1806	44.8928	Not in GRIN	736	-117.405	34.2132
								-117.395	33.9533	PI 649823	0.53	-107.264	32.7569	PI 468559	76.18					-117.118	32.5436	Not in GRIN	7.3	-111.398	35.2706	Not in GRIN	37.4	-107.578	50.8628	PI 592315	15.2	-116.62	32.84		18									-93.2636	44.98	PI 613744	738	-119.468	34.831
								-117.408	34.036	Not in GRIN	0.53	-90.2785	33.5237	Not in GRIN	76.19					-117.117	32.5519	Not in GRIN	7.3	-114.682	37.4358	Not in GRIN	37.4	-106.075	38.7472	PI 468625	15.3	-97.0833	28.3333		18									-96.0281	42.0086	PI 613776	738	-99.4039	35.4119
								-117.383	34.0167	Not in GRIN	0.53	-103.657	33.3719	PI 468547	76.29					-117.087	32.5435	Not in GRIN	7.3	-120.954	40.1369	Not in GRIN	37.4	-107.3	50.4167	Not in GRIN	15.3	-122.946	42.914		18.1									-120.722	38.2975	Not in GRIN	739	-95.3711	40.1872
								-117.341	34.0382	Not in GRIN	0.53	-117.219	42.5611	Not in GRIN	76.3					-117.254	32.9681	Not in GRIN	7.4	-120.951	40.1396	Not in GRIN	37.4	-108.036	50.7475	PI 592314	15.3	-119.086	34.109		18.1									-97.5583	27.5869	PI 468518	742	-110.516	31.547
								-118.343	33.8261	Not in GRIN	0.54	-107.312	32.9039	PI 468558	76.31					-117.094	32.5842	Not in GRIN	7.5	-104.682	32.8272	PI 468550	37.4	-110.247	49.9519	PI 592309	15.3	-120.61	40.389		18.2									-93.2972	45.0172	PI 613745	743	-119.873	34.547
								-117.999	33.6603	Not in GRIN	0.54	-105.335	34.6265	Not in GRIN	76.35					-117.189	32.8336	Not in GRIN	7.5	-97.0911	35.4358	PI 435505	37.4	-116.175	33.7	Not in GRIN	15.4	-120.403	40.1954		18.2									-96.1336	41.8144	Not in GRIN	744	-120.434	37.813
								-117.62	33.44	Not in GRIN	0.54	-119.481	39.5642	Not in GRIN	76.39					-97.7989	27.5858	PI 494566	7.5	-102.895	31.0622	Not in GRIN	37.4	-105.665	50.66	Not in GRIN	15.4	-117.5	42.83		18.2									-96.0817	41.9136	PI 613777	745	-119.993	38.9428
								-117.336	33.3151	Not in GRIN	0.54	-103.7	33.9039	PI 435454	76.41					-97.8125	27.5756	PI 468519	7.6	-116.233	33.7333	Not in GRIN	37.4	-116.233	33.7333	Not in GRIN	15.5	-117.5	42.8333		18.2									-96.0653	41.835	PI 613778	747	-84.4997	39.1711
								-118.226	34.0789	Not in GRIN	0.54	-119.52	39.9531	Not in GRIN	76.44					-97.6731	27.5781	PI 435432	7.8	-115.569	32.8476	Not in GRIN	37.4	-104.537	39.2195	Not in GRIN	15.6	-112.333	43.2167		18.2									-96.0211	41.8094	Not in GRIN	755	-97.9939	26.1939
								-122.569	38.1075	Not in GRIN	0.54	-98.6465	31.9303	Ames 32023	76.52					-118.226	34.0789	Not in GRIN	7.9	-120.017	51.8667	Not in GRIN	37.5	-112.711	52.3228	Not in GRIN	15.6	-112.33	43.21		18.2									-98.3553	35.4714	PI 468489	762	-116.621	32.8827
								-117.037	32.8047	Not in GRIN	0.54	-113.611	34.7033	PI 413044	76.53					-97.3089	27.8964	PI 468517	7.9	-115.445	36.2947	Not in GRIN	37.5	-109.334	40.3697	PI 435567	15.6	-110.516	31.547		18.2									-98.3058	29.5844	Not in GRIN	762	-98.3231	27.3939
								-116.988	32.7476	Not in GRIN	0.54	-109.707	32.8339	PI 468569	76.53					-97.5583	27.5869	PI 468518	7.9	-104.133	32.3233	PI 435451	37.5	-109.5	46.3	PI 531032	15.7	-120.954	40.1369		18.3									-95.9631	41.6844	PI 613779	763	-122.348	41.4783
								-116.99	32.7535	Not in GRIN	0.54	-104.101	32.49	PI 468537	76.55					-97.8314	27.4075	PI 613728	7.9	-97.8206	33.8142	PI 435411	37.5	-108.452	50.6131	PI 592310	15.7	-120.951	40.1396		18.3									-98.4633	34.1772	PI 468493	763	-96.3667	40.1333
								-116.974	32.8384	Not in GRIN	0.54	-104.055	36.75	PI 435558	76.56					-97.8386	27.3833	PI 468520	7.9	-111.407	32.5444	Not in GRIN	37.5	-106.077	38.5128	PI 468626	15.8	-118.269	42.4687		18.3									-95.9592	41.6033	PI 613780	765	-96.36	40.13
								-117.899	33.9213	Not in GRIN	0.54	-91.0067	33.3706	PI 435608	76.6					-98.9667	26.4131	PI 468453	7.9	-115.53	32.7309	Not in GRIN	37.5	-108.052	39.4519	PI 468622	15.8	-117.32	44.4971		18.4									-95.9992	41.5333	PI 613781	766	-97.8762	30.1831
								-118.106	34.0961	Not in GRIN	0.54	-107.07	32.6439	PI 468560	76.62					-110.986	29.1469	Not in GRIN	7.9	-115.417	33.0333	PI 613733	37.5	-105.883	37.4667	PI 468627	15.8	-120.417	46.9832		18.4									-121.031	38.7596	Not in GRIN	766	-94.4117	40.2406
								-116.904	32.8343	Not in GRIN	0.54	-106.549	31.8034	Not in GRIN	76.63					-117.138	32.7913	Not in GRIN	8	-114.436	34.085	Not in GRIN	37.5	-105.117	50.1681	PI 592319	15.8	-121.383	41.05		18.4									-98.2522	35.0658	PI 468490	768	-91.15	40.05
								-117.833	33.9333	Not in GRIN	0.54	-104.133	32.3233	PI 435451	76.63					-97.2781	27.9122	PI 435427	8	-105.75	42.0167	Ames 6171	37.6	-101.93	48.33	PI 586811	15.8	-116.558	33.0727		18.4									-95.9275	41.4914	PI 613782	769	-88.9333	38.0006
								-118.053	34.1617	Not in GRIN	0.54	-114.682	37.4358	Not in GRIN	76.64					-97.3961	27.8003	PI 494568	8	-109.302	33.3112	Not in GRIN	37.6	-94.8261	30.9814	PI 649810	22.6	-122.569	38.1075		18.4									-98.39	34.6086	PI 468492	769	-121.995	38.239
								-118.923	34.42	Not in GRIN	0.54	-117.102	43.2708	Not in GRIN	76.67					-97.3903	27.8211	Not in GRIN	8	-87.2786	38.4919	PI 468633	37.6	-96.7931	32.8501	Not in GRIN	22.6	-86.4556	38.6498		18.4									-98.3656	34.8936	PI 468491	773	-119.295	34.443
								-117.733	33.8784	Not in GRIN	0.54	-107.252	33.1283	PI 435604	76.69					-97.3823	27.8333	Not in GRIN	8	-88.9333	38.0006	Ames 7037	37.6	-100.708	32.5606	PI 435487	22.6	-97.1636	27.8833		18.4									-120.834	47.2784	Not in GRIN	775	-121.857	38.5791
								-117.73	33.88	Not in GRIN	0.54	-106.241	34.5203	PI 435499	76.69					-97.8147	27.2964	PI 435434	8	-118.594	37.4631	Not in GRIN	37.6	-103.733	33.8586	PI 468471	22.6	-108.682	29.0947		18.5									-96.0167	41.0833	PI 586868	776	-116.887	33.3016
								-116.853	32.8342	Not in GRIN	0.54	-117.812	47.3803	Not in GRIN	76.71					-117.248	32.8043	Not in GRIN	8.1	-121.383	41.05	PI 435586	37.6	-95.2293	38.962	Not in GRIN	22.6	-121.153	45.8171		18.6									-96.01	41.08	Not in GRIN	776	-97.8386	27.3833
								-116.771	32.8261	Not in GRIN	0.54	-103.364	33.8886	PI 468546	76.76					-117.144	32.7411	Not in GRIN	8.1	-118.1	36.5958	Not in GRIN	37.6	-95.01	39.16	Not in GRIN	22.6	-122.169	37.4272		18.6									-97.5167	38.7	PI 586858	784	-97.5167	38.7
								-107.57	28.6831	Not in GRIN	0.54	-109.759	32.8492	PI 468570	76.81					-97.1636	27.8833	PI 468516	8.1	-98.39	34.6086	PI 468492	37.6	-101.662	35.9333	PI 435504	22.6	-111.831	33.9203		18.6									-97.51	38.7	Not in GRIN	784	-97.51	38.7
								-117.89	33.6106	Not in GRIN	0.55	-120.017	46.2333	PI 531017	76.85					-100.222	25.685	Not in GRIN	8.1	-103.194	32.1133	PI 435449	37.6	-101.646	36.0106	PI 435554	22.6	-120.166	41.5528		18.7									-122.484	39.158	Not in GRIN	786	-95.3375	40.0422
								-117.883	33.6027	Not in GRIN	0.55	-120.01	46.23	Not in GRIN	76.85					-110.951	29.1079	Not in GRIN	8.1	-106.669	32.1044	PI 468561	37.6	-106.869	34.3452	Ames 31658	22.6	-121.465	45.7148		18.7									-82.4233	42.9799	Not in GRIN	787	-122.193	38.8292
								-117.763	33.5719	Not in GRIN	0.55	-103.946	32.3519	PI 435450	76.88					-97.6844	27.3167	PI 435433	8.2	-117.65	34.9994	PI 413094	37.6	-98.7	38.68	PI 586856	22.6	-120.951	35.741		18.7									-121.75	39.78	Not in GRIN	789	-97.8314	27.4075
								-116.996	32.6412	Not in GRIN	0.55	-112.936	33.4936	PI 649814	76.9					-98.6322	26.3036	PI 468452	8.2	-117.649	34.9994	PI 413094	37.6	-98.7	38.6833	PI 586856	22.6	-111.497	39.9914		18.8									-95.8425	41.0408	PI 613784	790	-93.1038	41.5208
								-117.73	33.71	Not in GRIN	0.55	-104.083	32.3067	PI 468468	76.94					-118.408	33.3678	Not in GRIN	8.3	-114.142	34.2883	Not in GRIN	37.6	-99.5575	37.8908	Ames 6205	22.6	-118.798	47.4356		18.8									-119.966	37.4849	Not in GRIN	793	-91.7871	39.4931
								-117.723	33.7342	Not in GRIN	0.55	-103.819	33.4311	Not in GRIN	77					-118.343	33.8261	Not in GRIN	8.4	-111.835	41.0215	Not in GRIN	37.7	-110.513	33.7567	Not in GRIN	22.7	-120.228	34.9433		18.8									-115.25	47.5	PI 531021	795	-80.8544	35.2633
								-117.75	33.79	Not in GRIN	0.55	-112.902	33.4592	PI 649813	77.16					-97.7667	26.4667	PI 468449	8.4	-119.294	43.5307	Not in GRIN	37.7	-103.657	33.3719	PI 468547	22.7	-113.283	37.1667		18.9									-97.6833	28.25	PI 494567	795	-120.44	37.8356
								-117.8	33.81	Not in GRIN	0.55	-103.823	33.4896	Not in GRIN	77.16					-98.3333	26.2167	Not in GRIN	8.5	-119.528	43.3011	Not in GRIN	37.7	-95.2419	38.2806	Not in GRIN	22.7	-98.5178	24.1925		18.9									-95.9333	40.9667	PI 586867	796	-97.8147	27.2964
								-117.946	33.932	Not in GRIN	0.55	-103.823	33.4976	Not in GRIN	77.16					-98.3272	26.2142	PI 468451	8.5	-89.2167	37.7272	Ames 7034	37.7	-101.481	36.6828	PI 435405	22.7	-117.125	43.5317		19									-95.93	40.96	Not in GRIN	796	-98.4633	34.1772
								-116.77	32.605	Not in GRIN	0.55	-111.548	38.25	Not in GRIN	77.2					-118.421	34.0372	Not in GRIN	8.8	-94.115	36.4539	PI 435618	37.7	-98.2017	38.345	Ames 6206	22.7	-122.559	40.7929		19									-119.9	39.3167	Not in GRIN	797	-95.22	39.9886
								-116.77	32.6067	Not in GRIN	0.55	-100.708	32.5606	PI 435487	77.27					-97.9939	26.1939	PI 468450	8.9	-101.852	34.1265	Ames 32026	37.7	-98.2014	38.345	Ames 6206	22.7	-118.281	35.1019		19									-97.3961	27.8003	PI 494568	797	-92.1667	36.9167
								-117.75	34.0553	Not in GRIN	0.55	-100.387	32.4589	PI 435488	77.28					-98.8735	24.0882	Not in GRIN	9.5	-97.0531	35.5343	Not in GRIN	37.7	-97.6733	31.3551	Ames 32021	22.8	-116.673	33.1092		19									-97.3903	27.8211	Not in GRIN	797	-91.956	37.3262
								-116.654	32.597	Not in GRIN	0.55	-113.98	45.83	PI 531023	77.29					-98.6667	24.0833	Not in GRIN	9.7	-96.9364	35.2578	PI 468632	37.7	-106.384	29.9247	Not in GRIN	22.8	-108.333	32.1872		19									-97.3823	27.8333	Not in GRIN	797	-84.5667	38.3
								-117.837	33.6387	Not in GRIN	0.56	-112.486	33.3775	PI 435543	77.38					-98.5178	24.1925	Not in GRIN	9.7	-108.653	38.5941	Not in GRIN	37.8	-99.8175	31.0203	Ames 7454	22.8	-98.6667	24.0833		19									-122.569	38.1075	Not in GRIN	800	-121.872	38.5394
								-119.713	34.4508	Not in GRIN	0.56	-101.482	32.1843	Not in GRIN	77.47					-97.5105	25.9023	Not in GRIN	10.5	-84.8831	41.7944	Not in GRIN	37.8	-99.9697	31.7517	PI 664613	22.8	-120.246	40.1252		19.1									-89.4011	43.0731	PI 468438	804	-119.24	34.448
								-119.704	34.4294	Not in GRIN	0.56	-103.875	33.4188	Not in GRIN	77.54									-104.999	35.5961	PI 435475	37.8	-90.0833	38.6667	Not in GRIN	22.8	-123.167	42.4396		19.1									-97.8031	31.5439	PI 435494	806	-110.791	31.7972
								-120.08	34.6144	Not in GRIN	0.56	-111.806	38.4972	Not in GRIN	77.56									-101.95	34.1249	Ames 32027	37.8	-106.891	34.0583	PI 435606	22.8	-122.049	37.9039		19.1									-97.6733	31.3551	Ames 32021	806	-121.993	39.6642
								-120.228	34.9433	Not in GRIN	0.56	-114.433	47.8	PI 531022	77.6									-102.274	33.1811	PI 435532	37.8	-98.2098	39.0456	Not in GRIN	22.8	-119.713	34.4508		19.1									-96.3667	40.4667	PI 586866	807	-98.5178	24.1925
								-119.295	34.443	Not in GRIN	0.56	-114.43	47.8	PI 531022	77.6									-104.101	32.49	PI 468537	37.8	-103.494	30.3569	PI 468531	22.9	-118.408	33.3678		19.1									-96.36	40.46	Not in GRIN	807	-97.8206	33.8142
								-119.24	34.448	Not in GRIN	0.56	-100.127	32.4962	Ames 32029	77.68									-104.083	32.3067	PI 468468	37.8	-102.402	30.1439	PI 468465	22.9	-112.093	34.2664		19.1									-97.7667	31.5084	Ames 32024	809	-85.8417	38.8006
								-118.421	34.0372	Not in GRIN	0.57	-102.692	31.2728	PI 468476	77.72									-117.647	35.0022	PI 413094	37.8	-103.7	33.9039	PI 435454	22.9	-98.8735	24.0882		19.1									-122.303	41.3528	Not in GRIN	811	-79.1525	40.6215
								-119.36	34.389	Not in GRIN	0.57	-104.487	32.8428	PI 468538	77.72									-116.175	33.7	Not in GRIN	37.8	-100.799	35.1989	PI 468482	22.9	-118.305	36.9367		19.2									-97.6388	30.1947	Not in GRIN	811	-89.2167	37.7272
								-118.918	34.3992	PI 435592	0.57	-117.5	42.83	PI 531015	77.73									-111.548	38.25	Not in GRIN	37.9	-97.5167	38.7	PI 586858	22.9	-109.831	32.2528		19.2									-111.717	40.6372	Not in GRIN	813	-84.45	38.05
								-118.917	34.3992	PI 435592	0.57	-117.5	42.8333	PI 531015	77.73									-120.477	41.206	Not in GRIN	37.9	-97.51	38.7	Not in GRIN	22.9	-122.534	41.8978		19.3									-97.7431	30.2672	Not in GRIN	813	-120.462	37.8498
								-119.31	34.363	Not in GRIN	0.58	-118.075	36.5463	Ames 32141	77.74									-110.029	34.2542	PI 435542	37.9	-98.1444	39.0408	Ames 6211	22.9	-119.704	34.4294		19.3									-95.7939	40.8972	PI 613785	814	-94.9769	39.9111
								-119.307	34.353	Not in GRIN	0.58	-118.053	36.5422	Not in GRIN	77.74									-108.833	33.2194	PI 435603	37.9	-100.205	30.0156	Ames 7445	23	-119.294	34.323		19.3									-97.5989	27.9308	PI 468448	814	-96.9708	29.2911
								-119.296	34.39	Not in GRIN	0.58	-113.006	37.3043	Not in GRIN	77.74									-103.733	33.8586	PI 468471	37.9	-100.571	30.5728	PI 413169	23	-122.76	42.4127		19.4									-97.9547	35.5322	PI 468488	817	-93.9769	39.2786
								-119.294	34.323	Not in GRIN	0.59	-120	50	Not in GRIN	77.76									-104.449	36.9194	PI 435559	38	-90.1508	38.6244	PI 435615	23	-123.091	42.4313		19.4									-97.8206	33.8142	PI 435411	819	-93.8799	39.1847
								-121.743	36.6344	Not in GRIN	0.6	-100.78	32.6551	Ames 32031	77.8									-120.438	41.4286	Not in GRIN	38	-90.1978	38.6272	PI 413011	23	-118.2	34.3667		19.4									-95.8039	40.81	PI 613787	824	-119.204	34.4458
								-120.951	35.741	Not in GRIN	0.6	-104.398	32.7039	PI 435452	77.83									-103.364	33.8886	PI 468546	38	-100.867	36.8667	PI 435406	23	-116.545	33.1428		19.4									-96.3667	40.1333	PI 586865	825	-119.198	34.442
								-121.741	36.5992	Not in GRIN	0.61	-108.393	37.6878	Not in GRIN	77.84									-103.117	34.3972	PI 468472	38	-102.941	30.1858	PI 468529	23.1	-116.797	33.3923		19.4									-96.36	40.13	Not in GRIN	825	-119.129	34.4349
								-121.74	36.6239	Not in GRIN	0.61	-106.891	34.0583	PI 435606	77.92									-103.7	33.9039	PI 435454	38	-100.387	32.4589	PI 435488	23.1	-119.69	39.1832		19.5									-97.7622	35.5067	PI 468630	833	-120.994	38.4311
								-121.732	36.6072	Not in GRIN	0.61	-102.274	33.1811	PI 435532	77.97									-103.762	32.8561	PI 468548	38	-100.554	32.0142	PI 649848	23.1	-116.199	40.6102		19.5									-94.0175	41.6144	Not in GRIN	834	-97.8125	27.5756
								-119.086	34.109	Not in GRIN	0.62	-104.129	36.3042	PI 435467	77.99									-106.8	32.27	PI 413159	38	-103.819	33.4311	Not in GRIN	23.1	-120.08	34.6144		19.5									-122.494	42.1975	Not in GRIN	834	-97.7333	33.785
								-120.654	35.2841	Not in GRIN	0.63	-108.091	38.3431	Not in GRIN	78.12									-103.578	31.1892	PI 664692	38	-103.823	33.4896	Not in GRIN	23.1	-116.809	33.4235		19.6									-97.3089	27.8964	PI 468517	836	-117.989	34.1764
												-103.09	34.5358	PI 468545	78.26									-111.495	32.7161	Not in GRIN	38	-103.823	33.4976	Not in GRIN	23.1	-119.31	34.363		19.6									-95.7547	40.6633	PI 613786	839	-123.091	42.4313
												-99.7331	32.4487	PI 435359	78.3									-115.397	32.8064	PI 649938	38	-110.158	34.9022	PI 435600	23.1	-119.307	34.353		19.6									-97.2781	27.9122	PI 435427	839	-97.6844	27.3167
												-99.7328	32.4486	PI 435359	78.3									-110.851	45.9588	Not in GRIN	38.1	-100.386	30.0981	PI 649845	23.2	-120.483	47.5167		19.7									-97.7333	33.785	PI 468494	841	-94.0175	41.6144
												-100.554	32.0142	PI 649848	78.3									-111.73	45.3488	Not in GRIN	38.1	-100.643	30.5667	PI 413168	23.2	-120.48	47.51		19.7									-97.8762	30.1831	Not in GRIN	841	-94.6041	32.5166
												-103.117	34.3972	PI 468472	78.31									-104.055	36.75	PI 435558	38.1	-102.873	30.8633	PI 435448	23.2	-117.109	43.6113		19.7									-95.9978	40.4108	Ames 6134	843	-81.3414	35.7331
												-106.87	33.9	PI 653547	78.33									-105.238	35.7286	PI 435474	38.1	-106.87	33.9	PI 653547	23.2	-97.7667	26.4667		19.7									-97.5161	35.4675	PI 468631	845	-74.3232	40.7483
												-106.869	33.9019	PI 653547	78.33									-119.483	47.3833	PI 531020	38.1	-106.869	33.9019	PI 653547	23.2	-83.8473	36.0187		19.8									-121.465	45.7148	Not in GRIN	846	-117.777	34.135
												-107.582	34.8964	Not in GRIN	78.36									-119.48	47.38	PI 531020	38.1	-97.8762	30.1831	Not in GRIN	23.3	-119.575	34.5094		19.8									-96.6667	39.25	Not in GRIN	850	-97.7989	27.5858
												-104.833	37.6667	PI 435560	78.37									-103.09	34.5358	PI 468545	38.1	-103.875	33.4188	Not in GRIN	23.3	-86.4997	36.4718		19.8									-119.27	37.2701	Not in GRIN	852	-94.448	39.5656
												-118.196	36.8021	Not in GRIN	78.41									-95.3428	36.1858	PI 468443	38.1	-100.127	32.4962	Ames 32029	23.4	-109.253	32.9461		19.8									-97.1636	27.8833	PI 468516	852	-86.4556	38.6498
												-111.705	33.074	Not in GRIN	78.51									-103.946	32.3519	PI 435450	38.1	-102.886	30.9719	PI 468467	23.4	-83.9208	35.9606		19.9									-89.0313	42.6597	Not in GRIN	853	-119.285	34.461
												-115.445	36.2947	Not in GRIN	78.52									-115.391	32.6936	Not in GRIN	38.1	-100.599	35.2325	PI 468481	23.4	-119.36	34.389		19.9									-97.5471	35.3863	Not in GRIN	853	-121.971	39.8792
												-110.124	33.1386	PI 468571	78.52									-115.373	32.815	PI 413079	38.1	-103.283	30.2131	PI 468530	23.5	-119.296	34.39		19.9									-95.4988	40.4026	Not in GRIN	857	-118.2	34.3667
												-105.184	39.7435	Not in GRIN	78.55									-105.029	41.6586	PI 649857	38.2	-104.353	31.0667	PI 435536	23.5	-87.1542	36.81		19.9									-97.175	36.3792	Not in GRIN	858	-120.654	35.2841
												-100.933	32.7622	PI 649849	78.56									-120.654	40.5767	Not in GRIN	38.2	-77.1767	38.9694	Not in GRIN	23.5	-86.5	36.6667		19.9									-96.66	38.66	Not in GRIN	860	-117.677	34.16
												-102.895	31.2744	Not in GRIN	78.56									-120.628	40.5431	Not in GRIN	38.2	-104.765	32.8194	PI 468551	23.5	-114.41	42.95		20									-96.6667	38.6667	PI 586859	860	-98.3553	35.4714
												-102.871	31.4	PI 468536	78.57									-120.417	41.4795	Not in GRIN	38.2	-102.895	31.0622	Not in GRIN	23.5	-116.304	43.7414		20									-122.484	39.0678	Not in GRIN	862	-97.175	36.3792
												-101.061	32.9167	PI 435486	78.58									-105.335	34.6265	Not in GRIN	38.2	-102.871	31.4	PI 468536	23.5	-121.905	37.4278		20									-96.6103	39.1021	Ames 32161	863	-77.7905	35.9382
												-96.7931	32.8501	Not in GRIN	78.68									-120.403	40.1954	Not in GRIN	38.2	-101.884	33.8243	Ames 32030	23.6	-114.417	42.95		20.1									-95.3711	40.1872	PI 613788	864	-116.836	33.3634
												-101.375	33.1781	PI 435485	78.71									-102.059	34.1556	Ames 32028	38.2	-102.274	33.1811	PI 435532	23.6	-119.481	39.5642		20.1									-95.3375	40.0422	PI 613789	875	-95.8333	39.85
												-105.182	39.8423	Not in GRIN	78.78									-97.7622	35.5067	PI 468630	38.2	-103.762	32.8561	PI 468548	23.6	-121.984	37.9584		20.1									-119.722	37.9366	Not in GRIN	881	-95.83	39.85
												-110.851	45.9588	Not in GRIN	78.81									-106.808	32.3308	Not in GRIN	38.2	-102.786	34.5956	PI 468544	23.6	-119.873	34.547		20.1									-95.22	39.9886	PI 613790	888	-116.942	34.0417
												-106.75	35.6667	Not in GRIN	78.84									-102.692	31.2728	PI 468476	38.2	-102.895	31.2744	Not in GRIN	23.6	-117.62	33.44		20.1									-95.8333	39.85	PI 586864	888	-97.6731	27.5781
												-114.513	42.2204	Not in GRIN	78.85									-112.936	33.4936	PI 649814	38.2	-106.094	28.6362	Not in GRIN	23.7	-117.763	33.5719		20.1									-95.83	39.85	PI 586864	888	-98.2522	35.0658
												-115.344	40.7841	Not in GRIN	78.85									-112.486	33.3775	PI 435543	38.2	-77.0116	38.9421	Not in GRIN	23.7	-117.383	33.2418		20.1									-94.4117	40.2406	PI 664746	890	-119.9	39.3167
												-108.653	38.5941	Not in GRIN	78.88									-120.515	41.0315	Not in GRIN	38.3	-103.364	33.8886	PI 468546	23.7	-117.89	33.6106		20.1									-84.7911	40.7486	Ames 7019	895	-96.9958	28.8589
												-101.124	32.9845	Ames 32025	78.89									-120.027	39.6521	Not in GRIN	38.3	-102.85	34.5475	PI 468473	23.7	-117.883	33.6027		20.1									-84.6467	40.6878	Ames 7018	895	-96.9947	28.8951
												-83.8473	36.0187	Not in GRIN	79.02									-105.182	39.8423	Not in GRIN	38.3	-102.392	35.2403	PI 468541	23.7	-117.118	32.5436		20.1									-94.9769	39.9111	PI 613791	898	-87.2786	38.4919
												-112.526	37.0475	PI 468610	79.03									-104.67	35.5147	PI 435477	38.3	-102.354	30.0772	PI 435445	23.8	-117.117	32.5519		20.1									-97.0531	35.5343	Not in GRIN	901	-95.5454	29.7826
												-101.643	33.4372	PI 435484	79.06									-106.241	34.5203	PI 435499	38.3	-102.249	30.1424	Not in GRIN	23.8	-117.087	32.5435		20.1									-96.9606	28.7744	PI 435423	902	-122.599	39.8228
												-111.717	40.6372	Not in GRIN	79.07									-118.032	37.2844	Not in GRIN	38.3	-104.682	32.8272	PI 468550	23.8	-118.594	37.4631		20.2									-84.8831	41.7944	Not in GRIN	904	-122.481	42.0846
												-104.439	32.9667	PI 468469	79.1									-105.208	34.6017	PI 435541	38.3	-103.09	34.5358	PI 468545	23.8	-117.398	33.256		20.2									-97.0911	35.4358	PI 435505	904	-121.193	38.8213
												-83.9208	35.9606	PI 435553	79.13									-105.164	34.6106	PI 435607	38.3	-102.423	34.7964	PI 468543	23.8	-117.377	33.2755		20.2									-97.3828	33.65	PI 468495	910	-118.593	36.4508
												-119.251	39.6081	PI 468595	79.16									-90.0833	38.6667	Not in GRIN	38.3	-102.665	35.2747	Not in GRIN	23.8	-119.295	34.443		20.3									-96.9958	28.8589	PI 468447	911	-97.3828	33.65
												-104.303	35.0567	PI 435490	79.17									-120.246	40.1252	Not in GRIN	38.3	-111.249	36.1075	PI 468612	23.8	-112.718	41.7097		20.3									-89.65	39.81	Not in GRIN	912	-95.3428	36.1858
												-102.92	34.3358	PI 435498	79.18									-116.209	43.6036	Not in GRIN	38.3	-111.234	36.1111	PI 435598	23.8	-118.015	40.7967		20.3									-88.4513	42.3266	Not in GRIN	914	-97.6833	28.25
												-96.7635	33.1085	Not in GRIN	79.24									-118.075	36.5463	Ames 32141	38.3	-111.222	36.1111	PI 432509	23.8	-117.248	32.8043		20.3									-121.978	40.4131	Not in GRIN	915	-96.9606	28.7744
												-96.6524	32.8476	Not in GRIN	79.26									-118.053	36.5422	Not in GRIN	38.3	-98.3058	29.5844	Not in GRIN	23.9	-117.094	32.5842		20.3									-89.0361	41.3442	Ames 7045	918	-83.8473	36.0187
												-106.077	38.5128	PI 468626	79.26									-110.124	33.1386	PI 468571	38.3	-97.7431	30.2672	Not in GRIN	23.9	-116.737	43.5833		20.4									-96.9947	28.8951	Not in GRIN	920	-98.3656	34.8936
												-101.792	33.6053	PI 435531	79.27									-112.902	33.4592	PI 649813	38.3	-100.437	31.4636	PI 613747	23.9	-119.614	39.877		20.4									-88.0333	40.75	PI 547166	921	-95.16	39.55
												-101.393	33.2569	PI 649850	79.31									-116.783	43.0371	Not in GRIN	38.4	-101.792	33.6053	PI 435531	23.9	-122.885	42.3447		20.4									-88.03	40.75	PI 547166	921	-96.0772	29.4756
												-102.85	34.5475	PI 468473	79.34									-116.763	43.039	Not in GRIN	38.4	-101.643	33.4372	PI 435484	23.9	-117.837	33.6387		20.4									-89.0333	40.8667	PI 547165	924	-121.97	38.525
												-107.378	35.1386	PI 432524	79.38									-105.021	36.1733	PI 435473	38.4	-103.117	34.3972	PI 468472	23.9	-110.976	33.3992		20.4									-89.03	40.86	Not in GRIN	924	-122.303	41.3528
												-105.921	35.0067	PI 435492	79.41									-108.065	33.3328	PI 468562	38.4	-102.692	31.2728	PI 468476	23.9	-116.8	43.7256		20.5									-89.7732	41.0617	Not in GRIN	926	-95.1667	39.55
												-118.81	38.9508	PI 468599	79.45									-105.174	39.8014	Not in GRIN	38.4	-108.333	32.1872	PI 413157	23.9	-118.646	34.7367		20.5									-89.0003	40.8281	Ames 7044	927	-96.0731	29.4308
												-105.174	39.8014	Not in GRIN	79.53									-106.489	35.0647	PI 435493	38.4	-96.9708	29.2911	PI 435421	24	-121.958	37.9305		20.5									-93.1038	41.5208	Not in GRIN	928	-95.8356	29.5569
												-106.869	34.3452	Ames 31658	79.61									-120.61	40.389	Not in GRIN	38.4	-97.6388	30.1947	Not in GRIN	24	-119.285	34.461		20.5									-96.7931	32.8501	Not in GRIN	928	-94.115	36.4539
												-102.786	34.5956	PI 468544	79.63									-90.1508	38.6244	PI 435615	38.4	-76.9664	38.9103	Not in GRIN	24	-119.24	34.448		20.5									-95.16	39.55	Not in GRIN	929	-86.5	36.6667
												-101.884	33.8243	Ames 32030	79.66									-90.1978	38.6272	PI 413011	38.4	-102.2	35.2094	PI 435483	24	-117.254	32.9681		20.5									-90.3562	41.025	Not in GRIN	930	-117.467	34.2
												-103.527	36.3314	PI 435465	79.66									-85.7055	41.2003	Not in GRIN	38.5	-102.92	34.3358	PI 435498	24	-117.999	33.6603		20.5									-88.0667	41.5167	PI 435540	931	-83.9208	35.9606
												-105.27	40.0317	PI 435562	79.7									-84.7911	40.7486	Ames 7019	38.5	-102.281	34.8744	PI 468474	24	-117.144	32.7411		20.5									-95.51	39.25	Not in GRIN	931	-87.1542	36.81
												-101.95	34.1249	Ames 32027	79.71									-113.006	37.3043	Not in GRIN	38.5	-104.303	35.0567	PI 435490	24	-118.365	39.2967		20.5									-95.1667	39.55	PI 586863	933	-107.57	28.6831
												-106.075	38.7472	PI 468625	79.82									-88.9333	38.65	PI 468437	38.5	-102.414	35.9053	PI 435463	24	-109.333	32.9808		20.5									-121.733	39.7731	Not in GRIN	933	-121.966	38.3302
												-118.798	47.4356	Not in GRIN	79.9									-102.786	34.5956	PI 468544	38.5	-104.461	35.3872	PI 435478	24	-120.133	47.3833		20.6									-120.954	40.1369	Not in GRIN	940	-98.6667	24.0833
												-117.125	43.5317	Not in GRIN	79.91									-103.657	33.3719	PI 468547	38.5	-102.394	35.3683	PI 435462	24.1	-120.13	47.38		20.6									-120.951	40.1396	Not in GRIN	940	-123.167	42.4396
												-120.417	46.9832	Not in GRIN	79.94									-102.065	35.1736	Not in GRIN	38.5	-99.1175	29.3806	PI 649847	24.2	-116.567	43.5833		20.6									-86.8906	40.4172	Ames 7026	941	-96.7931	32.8501
												-118.776	39.4736	PI 468597	79.95									-108.489	32.8094	PI 468565	38.5	-102.065	35.1736	Not in GRIN	24.2	-116.56	43.58		20.6									-97.0833	28.3333	PI 468514	941	-94.8261	30.9814
												-118.767	39.4667	PI 435580	79.95									-98.3553	35.4714	PI 468489	38.5	-102.296	35.6736	PI 435459	24.2	-120.98	45.66		20.6									-88.8333	40.4833	Ames 7042	944	-97.9547	35.5322
												-101.852	34.1265	Ames 32026	79.96									-98.3656	34.8936	PI 468491	38.5	-102.059	34.1556	Ames 32028	24.3	-118.881	34.8178		20.6									-94.448	39.5656	Not in GRIN	948	-96.66	38.66
												-105.897	36.3719	PI 468629	79.98									-109.49	40.6931	Not in GRIN	38.6	-104.487	32.8428	PI 468538	24.3	-113.583	37.1042		20.6									-86.7461	40.53	Not in GRIN	949	-105.746	32.9633
												-106.489	35.0647	PI 435493	80.05									-103.55	44.2094	PI 664600	38.6	-107.264	32.7569	PI 468559	24.3	-116.662	32.865		20.6									-96.9364	35.2578	PI 468632	949	-97.7667	26.4667
												-114.142	34.2883	Not in GRIN	80.07									-103.73	44.3767	Not in GRIN	38.6	-97.175	36.3792	Not in GRIN	24.3	-117.189	32.8336		20.6									-91.15	40.05	PI 547168	950	-97.5583	27.5869
												-105.137	39.7366	Not in GRIN	80.08									-104.854	35.6039	PI 435476	38.6	-107.07	32.6439	PI 468560	24.3	-118.421	34.0372		20.6									-96.9708	29.2911	PI 435421	952	-96.6667	39.25
												-114.436	34.085	Not in GRIN	80.09									-84.6467	40.6878	Ames 7018	38.6	-98.4102	29.393	Not in GRIN	24.4	-110.294	31.9678		20.6									-90.0833	38.6667	Not in GRIN	954	-96.6667	38.6667
												-104.468	33.3286	PI 468470	80.12									-105.27	40.0317	PI 435562	38.6	-101.375	33.1781	PI 435485	24.4	-116.653	43.685		20.7									-90.1978	38.6272	PI 413011	956	-95.01	39.16
												-102.059	34.1556	Ames 32028	80.13									-118.35	42.7667	Not in GRIN	38.6	-107.252	33.1283	PI 435604	24.4	-119.251	39.6081		20.7									-90.1508	38.6244	PI 435615	956	-95.0167	39.1667
												-115.75	39.3333	PI 435579	80.14									-90.2835	38.8155	Not in GRIN	38.6	-109.831	32.2528	PI 413155	24.4	-120.017	46.2333		20.7									-95.3667	39.2833	PI 586861	958	-95.7872	37.3275
												-115	39.25	PI 435578	80.14									-116.737	43.5833	Ames 7009	38.6	-107.312	32.9039	PI 468558	24.4	-120.01	46.23		20.7									-95.36	39.28	Not in GRIN	958	-94.1183	36.3319
												-95.9481	33.5975	PI 468497	80.15									-102.2	35.2094	PI 435483	38.6	-101.393	33.2569	PI 649850	24.5	-118.148	36.563		20.7									-95.01	39.16	Not in GRIN	960	-86.4997	36.4718
												-95.4281	33.6025	PI 435414	80.26									-102.85	34.5475	PI 468473	38.6	-101.448	35.2219	PI 468479	24.5	-116.887	33.3016		20.7									-95.2293	38.962	Not in GRIN	960	-98.8735	24.0882
												-104.537	39.2195	Not in GRIN	80.27									-102.92	34.3358	PI 435498	38.6	-101.438	35.2219	PI 468478	24.5	-119.468	34.831		20.7									-91.0515	39.4489	Not in GRIN	961	-98.39	34.6086
												-104.342	33.1975	PI 468634	80.28									-97.9547	35.5322	PI 468488	38.6	-102.095	30.0308	Not in GRIN	24.6	-119.204	34.4458		20.7									-96.8878	28.455	PI 468512	962	-97.7622	35.5067
												-104.338	33.2039	PI 468634	80.28									-108.333	32.1872	PI 413157	38.6	-101.95	34.1249	Ames 32027	24.6	-119.198	34.442		20.7									-100.035	25.2522	Not in GRIN	962	-95.6458	29.6167
												-104.335	33.2094	Not in GRIN	80.33									-107.312	32.9039	PI 468558	38.6	-102.061	35.2881	PI 435456	24.6	-117.138	32.7913		20.7									-95.0167	39.1667	PI 586860	963	-95.625	29.5939
												-97.3828	33.65	PI 468495	80.34									-109.707	32.8339	PI 468569	38.6	-101.852	34.1265	Ames 32026	24.7	-118.473	40.1794		20.7									-96.6524	32.8476	Not in GRIN	963	-81.0348	34.0007
												-118.365	39.2967	Not in GRIN	80.36									-109.759	32.8492	PI 468570	38.6	-104.398	32.7039	PI 435452	24.7	-110.868	33.3992		20.7									-96.9125	28.3861	PI 435425	963	-94.8331	30.9106
												-96.5833	33.6422	PI 468496	80.44									-114.513	42.2204	Not in GRIN	38.7	-104.439	32.9667	PI 468469	24.7	-116.209	43.6036		20.8									-90.2835	38.8155	Not in GRIN	964	-96.6103	39.1021
												-96.6064	33.6403	PI 435413	80.57									-105.137	39.7366	Not in GRIN	38.7	-103.976	35.3194	PI 435480	24.7	-116.647	43.326		20.8									-93.9769	39.2786	Not in GRIN	979	-96.6524	32.8476
												-104.815	38.8441	Not in GRIN	80.57									-116.647	43.326	Not in GRIN	38.7	-100.517	34.7089	PI 435496	24.7	-119.129	34.4349		20.8									-93.8799	39.1847	Not in GRIN	983	-122.367	39.0113
												-119	49	Not in GRIN	80.61									-105.286	40.8125	Not in GRIN	38.8	-77.7905	35.9382	Not in GRIN	24.8	-118.918	34.3992		20.8									-96.7635	33.1085	Not in GRIN	985	-120.834	47.2784
												-104.461	35.3872	PI 435478	80.63									-105.184	39.7435	Not in GRIN	38.8	-104.468	33.3286	PI 468470	24.8	-118.917	34.3992		20.8									-85.7055	41.2003	Not in GRIN	986	-97.5471	35.3863
												-105.029	41.6586	PI 649857	80.65									-105.098	39.8237	Not in GRIN	38.8	-102.094	35.3703	PI 435457	24.8	-117.235	33.1111		20.8									-122.946	42.914	Not in GRIN	987	-91.0067	33.3706
												-111.835	41.0215	Not in GRIN	80.82									-118.269	42.4687	Not in GRIN	38.8	-104.342	33.1975	PI 468634	24.8	-117.336	33.3151		20.8									-91.7871	39.4931	Not in GRIN	994	-121.306	39.0564
												-105.75	42.0167	Ames 6171	80.86									-105.167	34.9833	PI 435491	38.8	-104.338	33.2039	PI 468634	24.8	-98.6322	26.3036		20.8									-95.7872	37.3275	PI 664770	998	-97.5161	35.4675
												-119.009	40.9743	Not in GRIN	80.86									-102.392	35.2403	PI 468541	38.8	-104.335	33.2094	Not in GRIN	24.8	-117.614	43.8402		20.9									-120.241	37.9627	Not in GRIN	999	-95.51	39.25
												-105.286	40.8125	Not in GRIN	81.04									-119.614	39.877	Not in GRIN	38.8	-108.682	29.0947	Not in GRIN	24.9	-114.917	42.8333		20.9									-96.6064	33.6403	PI 435413	1000	-95.3667	39.2833
												-115.164	37.365	PI 468601	81.04									-104.487	32.8428	PI 468538	38.8	-111.831	33.9203	Not in GRIN	24.9	-119.009	40.9743		20.9									-96.3989	35.0803	PI 435610	1008	-95.36	39.28
												-102.281	34.8744	PI 468474	81.08									-100.599	35.2325	PI 468481	38.8	-106.808	32.3308	Not in GRIN	24.9	-117.175	36.1119		21									-95.2419	38.2806	Not in GRIN	1010	-96.6064	33.6403
												-118.015	40.7967	Not in GRIN	81.09									-104.398	32.7039	PI 435452	38.8	-101.963	29.9369	PI 468464	25	-117.169	36.1125		21									-96.5833	33.6422	PI 468496	1011	-94.3305	38.2586
												-112.526	36.9456	PI 435597	81.2									-102.871	31.4	PI 468536	38.8	-101.061	32.9167	PI 435486	25	-118.343	33.8261		21									-77.1767	38.9694	Not in GRIN	1021	-97.5989	27.9308
												-102.423	34.7964	PI 468543	81.21									-105.675	35.5734	Not in GRIN	38.9	-106.8	32.27	PI 413159	25	-116.817	46.4468		21.1									-119.928	38.7936	Not in GRIN	1030	-96.5833	33.6422
												-102.665	35.2747	Not in GRIN	81.22									-105.675	35.5742	Not in GRIN	38.9	-101.403	35.5106	PI 435461	25	-122.484	39.0678		21.1									-79.5739	40.5815	Not in GRIN	1030	-119.575	34.5094
												-114.296	41.8745	Not in GRIN	81.25									-86.7461	40.53	Not in GRIN	38.9	-102.323	28.6622	Not in GRIN	25.1	-116.631	32.9025		21.1									-88.9333	38.65	PI 468437	1033	-97.0531	35.5343
												-118.325	39.3183	Not in GRIN	81.25									-116.304	43.7414	Not in GRIN	38.9	-100.91	29.4308	Not in GRIN	25.1	-116.189	32.6175		21.1									-77.1719	39.0579	Not in GRIN	1034	-96.3989	35.0803
												-102.392	35.2403	PI 468541	81.3									-102.423	34.7964	PI 468543	38.9	-100.927	29.709	PI 468528	25.1	-116.182	32.6176		21.1									-76.9664	38.9103	Not in GRIN	1040	-95.4281	33.6025
												-102.2	35.2094	PI 435483	81.33									-102.281	34.8744	PI 468474	38.9	-101.124	32.9845	Ames 32025	25.1	-118.81	38.9508		21.1									-84.4997	39.1711	PI 649853	1044	-97.3961	27.8003
												-102.065	35.1736	Not in GRIN	81.34									-116.567	43.5833	PI 531014	38.9	-100.87	29.3493	Not in GRIN	25.2	-118.776	39.4736		21.1									-77.0116	38.9421	Not in GRIN	1048	-97.3903	27.8211
												-110.194	35.8125	PI 435599	81.36									-116.56	43.58	Not in GRIN	38.9	-100.869	29.3753	PI 468461	25.2	-118.767	39.4667		21.1									-94.3305	38.2586	Not in GRIN	1049	-97.3823	27.8333
												-111.73	45.3488	Not in GRIN	81.38									-103.819	33.4311	Not in GRIN	38.9	-100.933	32.7622	PI 649849	25.2	-114.91	42.83		21.2									-95.3428	36.1858	PI 468443	1066	-97.0911	35.4358
												-105.098	39.8237	Not in GRIN	81.4									-102.895	31.2744	Not in GRIN	38.9	-100.236	34.0817	Ames 6254	25.2	-118.1	36.5958		21.2									-96.0772	29.4756	PI 435420	1067	-96.9364	35.2578
												-118.473	40.1794	PI 435581	81.54									-98.4633	34.1772	PI 468493	38.9	-102.094	35.4386	PI 435458	25.2	-112.392	40.1822		21.2									-96.0731	29.4308	PI 468508	1069	-95.2293	38.962
												-113.038	37.1611	Not in GRIN	81.57									-105.21	39.6867	Not in GRIN	39	-99.7858	29.2094	PI 649846	25.3	-116.996	32.6412		21.2									-120.237	39.1664	Not in GRIN	1070	-96.7635	33.1085
												-117.109	43.6113	Not in GRIN	81.61									-106.75	35.6667	Not in GRIN	39	-100.186	34.7017	PI 468475	25.3	-119.483	47.3833		21.3									-92.1667	36.9167	PI 435616	1076	-95.2419	38.2806
												-103.976	35.3194	PI 435480	81.64									-103.823	33.4896	Not in GRIN	39	-109.253	32.9461	PI 468568	25.3	-119.48	47.38		21.3									-123.237	42.7017	Not in GRIN	1085	-121.051	38.7553
												-97.7333	33.785	PI 468494	81.68									-103.823	33.4976	Not in GRIN	39	-104.101	32.49	PI 468537	25.4	-118.852	34.7961		21.3									-91.956	37.3262	Not in GRIN	1089	-120.722	38.2975
												-104.959	39.4369	PI 435561	81.69									-102.061	35.2881	PI 435456	39	-99.7333	34.2833	PI 435358	25.4	-121.995	38.239		21.3									-88.9333	38.0006	Ames 7037	1092	-122.494	42.1975
												-113.079	37.1672	PI 468608	81.79									-104.303	35.0567	PI 435490	39	-99.7106	34.2886	PI 435497	25.4	-117.492	33.4982		21.3									-95.8356	29.5569	PI 468507	1101	-97.5105	25.9023
												-117.578	44.1155	Not in GRIN	81.86									-100.799	35.1989	PI 468482	39	-101.173	29.6842	PI 468462	25.5	-117.475	33.4689		21.3									-85.8417	38.8006	PI 435614	1112	-119.966	37.4849
												-105.107	39.5483	Not in GRIN	81.9									-100.204	34.4264	PI 435407	39	-103.359	29.663	Not in GRIN	25.5	-117.134	33.0826		21.3									-95.9481	33.5975	PI 468497	1115	-95.0333	29.5922
												-102.394	35.3683	PI 435462	81.99									-108.393	37.6878	Not in GRIN	39.1	-102.54	32.2789	PI 435533	25.5	-118.325	39.3183		21.3									-95.7694	34.9333	PI 435611	1118	-95.0333	29.6308
												-104.433	39.4	PI 586844	82.05									-116.945	42.9574	Not in GRIN	39.1	-112.093	34.2664	Not in GRIN	25.5	-109.707	32.8339		21.3									-123.897	49.1203	Not in GRIN	1120	-95.0322	29.6483
												-104.43	39.4	PI 586844	82.05									-104.815	38.8441	Not in GRIN	39.1	-110.294	31.9678	PI 413153	25.5	-118.335	35.1481		21.4									-120.672	38.69	Not in GRIN	1120	-95.0297	29.6792
												-102.061	35.2881	PI 435456	82.06									-86.8906	40.4172	Ames 7026	39.1	-100.222	25.685	Not in GRIN	25.6	-118.448	35.1322		21.4									-87.2786	38.4919	PI 468633	1122	-82.294	34.7971
												-110.158	34.9022	PI 435600	82.13									-104.833	37.6667	PI 435560	39.1	-106.669	32.1044	PI 468561	25.6	-118.923	34.42		21.4									-79.1525	40.6215	Not in GRIN	1129	-95.9481	33.5975
												-119.55	49.1833	Not in GRIN	82.21									-92.1667	36.9167	PI 435616	39.1	-99.5164	34.2564	PI 435369	25.6	-119.52	39.9531		21.5									-84.5667	38.3	PI 468436	1132	-95.0203	29.5425
												-120.983	50.75	Not in GRIN	82.25									-101.448	35.2219	PI 468479	39.1	-101.468	29.8061	PI 435443	25.7	-122.484	39.158		21.5									-89.2167	37.7272	Ames 7034	1134	-90.2785	33.5237
												-116.647	43.326	Not in GRIN	82.26									-101.438	35.2219	PI 468478	39.1	-100.035	25.2522	Not in GRIN	25.8	-117.816	34.4517		21.5									-95.5454	29.7826	Not in GRIN	1136	-119.722	37.9366
												-97.8206	33.8142	PI 435411	82.27									-103.875	33.4188	Not in GRIN	39.1	-99.7417	34.1122	PI 435363	25.8	-112.207	39.716		21.5									-94.115	36.4539	PI 435618	1137	-100.222	25.685
												-113.478	42.3497	Not in GRIN	82.33									-101.403	35.5106	PI 435461	39.1	-96.9958	28.8589	PI 468447	25.9	-117.343	33.5028		21.5									-95.6458	29.6167	PI 468505	1138	-122.448	39.0817
												-113.283	37.1667	PI 435595	82.47									-113.038	37.1611	Not in GRIN	39.1	-96.9947	28.8951	Not in GRIN	25.9	-117.037	32.8047		21.5									-95.625	29.5939	PI 435419	1138	-97.3089	27.8964
												-106.069	36.0533	Not in GRIN	82.48									-111.705	33.074	Not in GRIN	39.1	-100.511	28.7797	PI 468526	25.9	-121.805	38.005		21.6									-75.3558	40.5867	Not in GRIN	1142	-96.8878	28.455
												-121.25	50.8333	Not in GRIN	82.56									-116.102	35.1431	Not in GRIN	39.1	-104.133	32.3233	PI 435451	25.9	-116.694	32.8483		21.6									-95.04	29.3558	Not in GRIN	1142	-97.2781	27.9122
												-118.07	39.7961	Not in GRIN	82.64									-117.102	43.2708	Not in GRIN	39.2	-103.194	32.1133	PI 435449	25.9	-113.611	34.7033		21.6									-94.1183	36.3319	PI 468444	1145	-96.9125	28.3861
												-104.734	39.6519	Not in GRIN	82.66									-89.65	39.81	Not in GRIN	39.2	-103.946	32.3519	PI 435450	25.9	-117.126	33.1603		21.6									-80.8544	35.2633	Not in GRIN	1147	-95.7694	34.9333
												-105.147	40.5533	Not in GRIN	82.71									-120.533	41.4833	PI 435584	39.2	-96.9125	28.3861	PI 435425	26	-117.73	33.71		21.6									-77.7905	35.9382	Not in GRIN	1154	-119.27	37.2701
												-116.102	35.1431	Not in GRIN	82.79									-91.956	37.3262	Not in GRIN	39.2	-96.8878	28.455	PI 468512	26	-117.723	33.7342		21.6									-86.4556	38.6498	Not in GRIN	1155	-91.3053	31.9964
												-102.094	35.3703	PI 435457	82.83									-117.125	43.5317	Not in GRIN	39.2	-97.0833	28.3333	PI 468514	26	-116.988	32.7476		21.6									-120.359	39.2743	Not in GRIN	1156	-97.1636	27.8833
												-116.304	43.7414	Not in GRIN	82.89									-102.665	35.2747	Not in GRIN	39.2	-96.9606	28.7744	PI 435423	26	-118.07	39.7961		21.6									-84.45	38.05	Ames 7016	1157	-121.465	45.7148
												-121.333	50.4167	Not in GRIN	82.91									-108.567	32.9133	PI 468566	39.2	-98.6167	27.8308	PI 435437	26	-109.759	32.8492		21.6									-73.8948	40.8758	Not in GRIN	1159	-97.0833	28.3333
												-86.4997	36.4718	Not in GRIN	83.01									-104.439	32.9667	PI 468469	39.2	-101.35	29.7028	PI 435442	26	-119.336	34.9582		21.7									-95.4281	33.6025	PI 435414	1160	-121.031	38.7596
												-112.283	45.6833	PI 531031	83.06									-104.468	33.3286	PI 468470	39.2	-101.558	29.8083	PI 468463	26	-117.053	32.9867		21.7									-95.0481	29.3589	PI 468504	1164	-121.978	40.4131
												-112.28	45.68	PI 531031	83.06									-107.264	32.7569	PI 468559	39.2	-101.482	32.1843	Not in GRIN	26	-117.75	33.79		21.7									-122.559	40.7929	Not in GRIN	1166	-91.2173	32.3415
												-113.358	37.2386	PI 468607	83.06									-113.079	37.1672	PI 468608	39.2	-102.367	31.8456	PI 435534	26	-116.99	32.7535		21.7									-95.9458	28.8631	PI 468509	1167	-121.75	39.78
												-113.983	45.4167	PI 531024	83.07									-113.611	34.7033	PI 413044	39.2	-103.129	30.9114	PI 413164	26	-120.241	37.9627		21.8									-123.53	42.1169	Not in GRIN	1169	-95.04	29.3558
												-116.737	43.5833	Ames 7009	83.14									-111.806	38.4972	Not in GRIN	39.3	-103.236	30.9281	PI 413163	26	-116.452	34.1489		21.9									-81.0348	34.0007	Not in GRIN	1188	-122.484	39.158
												-95.7694	34.9333	PI 435611	83.18									-113.478	42.3497	Not in GRIN	39.3	-103.561	30.9736	PI 413162	26	-116.452	34.1492		21.9									-94.6041	32.5166	Not in GRIN	1192	-95.0481	29.3589
												-106.263	39.0436	PI 468624	83.26									-104.537	39.2195	Not in GRIN	39.3	-104.083	32.3067	PI 468468	26	-111.836	39.7103		21.9									-95.0203	29.5425	PI 435418	1197	-122.946	42.914
												-101.448	35.2219	PI 468479	83.3									-111.222	38.1111	PI 664141	39.3	-109.333	32.9808	Not in GRIN	26	-116.654	32.597		21.9									-94.8261	30.9814	PI 649810	1199	-95.9458	28.8631
												-101.438	35.2219	PI 468478	83.3									-103.527	36.3314	PI 435465	39.3	-101.242	29.6231	Not in GRIN	26.1	-117.8	33.81		21.9									-122.893	44.8961	Not in GRIN	1210	-119.928	38.7936
												-119.2	50.45	Not in GRIN	83.32									-119.69	39.1832	Not in GRIN	39.3	-103.025	30.9	PI 468533	26.1	-121.966	38.3302		22									-95.0333	29.5922	PI 468501	1210	-120.954	40.1369
												-119.45	49.0333	Not in GRIN	83.32									-117.109	43.6113	Not in GRIN	39.3	-103.104	30.8867	PI 435535	26.1	-111.731	40.0444		22									-120.132	38.6472	Not in GRIN	1217	-120.951	40.1396
												-116.209	43.6036	Not in GRIN	83.33									-102.394	35.3683	PI 435462	39.3	-81.0348	34.0007	Not in GRIN	26.2	-110.124	33.1386		22									-94.8331	30.9106	PI 435415	1224	-83.9849	34.5326
												-102.296	35.6736	PI 435459	83.39									-101.1	35.2	PI 468480	39.3	-110.976	33.3992	Not in GRIN	26.2	-122.448	39.0817		22.1									-81.3414	35.7331	PI 435612	1230	-122.484	39.0678
												-110.504	35.7933	PI 468613	83.39									-119.52	39.9531	Not in GRIN	39.3	-106.549	31.8034	Not in GRIN	26.2	-118.788	34.417		22.1									-95.0333	29.6308	PI 468502	1230	-121.733	39.7731
																								-98.2522	35.0658	PI 468490	39.3	-100.927	29.3369	PI 468527	26.3	-116.77	32.605		22.1									-95.0322	29.6483	PI 468499	1230	-120.241	37.9627
																								-98.825	33.995	PI 435410	39.3	-102.879	30.8939	PI 413167	26.3	-116.77	32.6067		22.1									-74.3232	40.7483	Not in GRIN	1242	-108.682	29.0947
																												-95.5454	29.7826	Not in GRIN	26.4	-117.428	34.3258		22.2									-95.0297	29.6792	PI 435416	1248	-120.237	39.1664
																												-97.6833	28.25	PI 494567	26.4	-121.749	38.0247		22.2									-83.8473	36.0187	Not in GRIN	1255	-123.237	42.7017
																												-95.8356	29.5569	PI 468507	26.4	-117.333	33.5		22.2									-83.9208	35.9606	PI 435553	1274	-122.569	38.1075
																												-100.192	28.4975	PI 435440	26.4	-116.974	32.8384		22.2									-87.1542	36.81	Not in GRIN	1276	-123.897	49.1203
																												-97.1636	27.8833	PI 468516	26.5	-121.691	38.1557		22.3									-86.5	36.6667	PI 435613	1289	-122.893	44.8961
																												-97.2781	27.9122	PI 435427	26.5	-121.679	38.2869		22.3									-82.294	34.7971	Not in GRIN	1304	-120.672	38.69
																												-97.5583	27.5869	PI 468518	26.5	-121.677	38.2869		22.3									-86.4997	36.4718	Not in GRIN	1317	-122.559	40.7929
																												-95.0333	29.6308	PI 468502	26.5	-118.317	35.65		22.3									-122.492	40.5993	Not in GRIN	1338	-120.359	39.2743
																												-95.0322	29.6483	PI 468499	26.5	-117.07	33.12		22.3									-91.0067	33.3706	PI 435608	1341	-120.132	38.6472
																												-95.0297	29.6792	PI 435416	26.5	-117.245	33.4145		22.3									-90.2785	33.5237	Not in GRIN	1386	-100.035	25.2522
																												-97.5989	27.9308	PI 468448	26.5	-117.245	33.4149		22.3									-91.3053	31.9964	Not in GRIN	1411	-123.53	42.1169
																												-98.3231	27.3939	PI 435436	26.5	-117.215	33.4136		22.3									-91.2173	32.3415	Not in GRIN	1416	-124.456	49.3033
																												-100.504	28.8203	PI 468460	26.5	-117.899	33.9213		22.3									-124.456	49.3033	Not in GRIN	1456	-125.267	50.0019
																												-110.868	33.3992	PI 435547	26.5	-117.946	33.932		22.3									-123.727	40.8739	Not in GRIN	1513	-122.492	40.5993
																												-97.3089	27.8964	PI 468517	26.6	-110.986	29.1469		22.3									-125.267	50.0019	Not in GRIN	1554	-123.727	40.8739
																												-97.3961	27.8003	PI 494568	26.6	-117.989	34.1764		22.4									-83.9849	34.5326	Not in GRIN	1582	-124.836	49.2553
																												-97.3903	27.8211	Not in GRIN	26.6	-111.905	40.7624		22.4									-124.836	49.2553	Not in GRIN	1874	-123.42	45.3
																												-97.3823	27.8333	Not in GRIN	26.6	-118.54	34.2992		22.4									-123.42	45.3	Not in GRIN	2632
																												-97.6844	27.3167	PI 435433	26.6	-118.517	34.3333		22.4
																												-97.6731	27.5781	PI 435432	26.6	-118.226	34.0789		22.4
																												-99.5052	28.043	Not in GRIN	26.6	-118.315	37.3958		22.5
																												-103.578	31.1892	PI 664692	26.6	-118.794	34.7019		22.5
																												-97.8147	27.2964	PI 435434	26.7	-121.594	38.2864		22.5
																												-97.8314	27.4075	PI 613728	26.7	-112.576	39.3522		22.5
																												-97.8386	27.3833	PI 468520	26.7	-116.771	32.8261		22.5
																												-97.8125	27.5756	PI 468519	26.7	-117.833	33.9333		22.5
																												-97.7989	27.5858	PI 494566	26.7	-117.733	33.8784		22.5
																												-100.312	28.5114	PI 468459	26.7	-117.73	33.88		22.5
																												-100.296	28.5036	PI 468525	26.7	-118.403	37.4806		22.6
																												-109.707	32.8339	PI 468569	26.7	-118.075	36.5463		22.6
																												-97.7667	26.4667	PI 468449	26.8	-118.053	36.5422		22.6
																												-98.5214	26.7201	Not in GRIN	26.8	-121.542	38.0833		22.6
																												-99.4731	27.8683	PI 468523	26.8	-121.44	38.2661		22.6
																												-99.0129	27.8174	Not in GRIN	26.8	-116.853	32.8342		22.6
																												-99.6167	28.2158	PI 468458	26.9	-110.951	29.1079		22.6
																												-99.6125	28.2464	PI 468524	26.9	-122.367	39.0113		22.7
																												-99.35	28.0333	PI 468457	26.9	-117.467	34.2		22.7
																												-109.759	32.8492	PI 468570	26.9	-118.615	34.4292		22.7
																												-97.5105	25.9023	Not in GRIN	27	-116.897	33.0251		22.7
																												-97.9939	26.1939	PI 468450	27	-118.196	34.1258		22.7
																												-99.1197	27.4517	PI 468521	27	-116.904	32.8343		22.7
																												-98.6667	24.0833	Not in GRIN	27.1	-118.407	37.4331		22.8
																												-98.3333	26.2167	Not in GRIN	27.2	-118.136	34.6981		22.8
																												-98.3272	26.2142	PI 468451	27.2	-113.917	36.8833		22.8
																												-99.1057	26.578	Not in GRIN	27.2	-121.487	37.6563		22.8
																												-98.8735	24.0882	Not in GRIN	27.3	-121.167	38.25		22.8
																												-99.2697	26.9256	PI 468454	27.3	-116.712	33.0004		22.8
																												-99.2489	26.9689	Not in GRIN	27.4	-117.169	33.4561		22.8
																												-99.4833	27.6358	PI 468456	27.4	-117.029	33.0853		22.8
																												-95.6458	29.6167	PI 468505	27.5	-90.2785	33.5237		22.8
																												-95.625	29.5939	PI 435419	27.5	-91.0067	33.3706		22.8
																												-99.2714	26.9073	Not in GRIN	27.5	-120.672	38.69		22.9
																												-95.04	29.3558	Not in GRIN	27.6	-117.893	34.6679		22.9
																												-95.0481	29.3589	PI 468504	27.6	-112.375	39.5192		22.9
																												-95.0203	29.5425	PI 435418	27.6	-117.443	33.7444		22.9
																												-95.0333	29.5922	PI 468501	27.6	-118.106	34.0961		22.9
																												-98.6322	26.3036	PI 468452	27.6	-118.09	36.5677		23
																												-99.4856	27.6106	PI 468522	27.6	-119.966	37.4849		23
																												-98.9667	26.4131	PI 468453	27.7	-118.462	34.4303		23
																												-110.124	33.1386	PI 468571	27.7	-117.529	33.8167		23
																												-99.68	27.09	Not in GRIN	28	-118.396	37.3854		23.1
																												-99.4167	27.2203	PI 468455	28.2	-117.893	35.6679		23.1
																												-114.755	32.72	Not in GRIN	28.6	-121.285	37.9605		23.1
																												-98.5178	24.1925	Not in GRIN	28.8	-121.616	38.5633		23.1
																												-115.397	32.8064	PI 649938	29	-121.644	38.5621		23.1
																												-115.391	32.6936	Not in GRIN	29	-121.739	38.545		23.1
																												-110.967	32.2	PI 649851	29.1	-121.674	38.5583		23.1
																												-115.373	32.815	PI 413079	29.1	-118.219	34.8202		23.1
																												-110.926	32.2217	PI 468574	29.2	-117.355	33.8036		23.1
																												-114.634	32.7394	PI 649815	29.2	-116.8	33.0333		23.1
																												-114.624	32.7253	Ames 7060	29.4	-118.053	34.1617		23.1
																												-114.617	32.7167	PI 435548	29.4	-121.375	37.9054		23.2
																												-114.467	32.7394	PI 413082	29.5	-121.115	38.1767		23.2
																												-111.407	32.5444	Not in GRIN	30.1	-121.493	38.5817		23.2
																												-111.495	32.7161	Not in GRIN	30.4	-118.173	35.0525		23.2
																												-110.986	29.1469	Not in GRIN	30.8	-91.2173	32.3415		23.2
																												-111.705	33.074	Not in GRIN	30.8	-118.456	34.4506		23.2
																												-112.936	33.4936	PI 649814	30.9	-117.75	34.0553		23.2
																												-112.902	33.4592	PI 649813	30.9	-113.358	37.2386		23.3
																												-112.233	33.5667	PI 435549	31	-120.722	38.2975		23.3
																												-112.486	33.3775	PI 435543	31	-121.29	37.9578		23.3
																												-110.951	29.1079	Not in GRIN	31.1	-121.501	38.584		23.3
																												-116.102	35.1431	Not in GRIN	31.5	-118.146	34.7628		23.3
																																-118.129	34.7803		23.3
																																-116.75	33.93		23.3
																																-117.95	34.1319		23.3
																																-121.872	38.5394		23.4
																																-118.181	35.0103		23.4
																																-114	36.8333		23.4
																																-114.066	36.8056		23.4
																																-117.777	34.135		23.4
																																-117.888	34.1628		23.4
																																-121.336	38.5524		23.5
																																-117.677	34.16		23.5
																																-117.254	33.8167		23.5
																																-116.05	33.7333		23.5
																																-91.3053	31.9964		23.5
																																-120.462	37.8498		23.6
																																-121.031	38.7596		23.6
																																-121.857	38.5791		23.6
																																-118.163	35.0461		23.6
																																-118.16	35.0453		23.6
																																-120.434	37.813		23.7
																																-120.44	37.8356		23.7
																																-122.193	38.8292		23.7
																																-121.766	38.6628		23.7
																																-121.276	37.8228		23.7
																																-120.994	38.4311		23.7
																																-118.331	34.4706		23.7
																																-118.163	34.9614		23.7
																																-117.256	33.9006		23.7
																																-117.3	33.9583		23.7
																																-117.399	33.8875		23.7
																																-110.967	32.2		23.7
																																-122.139	39.4492		23.8
																																-121.051	38.7553		23.8
																																-117.411	34.2335		23.8
																																-117.405	34.2132		23.8
																																-110.926	32.2217		23.8
																																-122.599	39.8228		23.9
																																-121.791	38.673		23.9
																																-121.773	38.6785		23.9
																																-121.772	38.6786		23.9
																																-121.97	38.525		23.9
																																-121.807	38.733		24
																																-120.996	37.7975		24
																																-120.996	37.8266		24
																																-121.007	37.7987		24
																																-121.012	37.6277		24
																																-117.077	33.8167		24
																																-117.056	33.7806		24
																																-117.055	33.78		24
																																-117.05	33.6		24
																																-117.228	33.7825		24
																																-117.395	33.9533		24
																																-121.733	39.7731		24.1
																																-122.041	39.0822		24.1
																																-121.993	39.6642		24.1
																																-120.996	37.6392		24.1
																																-121.193	38.8213		24.1
																																-117.208	33.8		24.1
																																-117.2	33.8		24.1
																																-117.167	33.7333		24.1
																																-117.457	34.0356		24.1
																																-117.65	34.9994		24.2
																																-117.649	34.9994		24.2
																																-121.75	39.78		24.2
																																-121.881	38.7967		24.2
																																-121.967	38.6794		24.2
																																-116.876	33.9256		24.2
																																-117.157	33.9318		24.2
																																-111.407	32.5444		24.2
																																-121.767	39.1844		24.3
																																-121.893	39.0744		24.3
																																-120.998	37.2578		24.3
																																-120.974	37.3491		24.3
																																-120.85	37.0583		24.3
																																-120.849	37.0583		24.3
																																-116.232	35.8728		24.3
																																-116.224	35.8481		24.3
																																-117.304	34.0206		24.3
																																-117.408	34.036		24.3
																																-117.383	34.0167		24.3
																																-117.647	35.0022		24.4
																																-121.813	39.3222		24.4
																																-120.917	37.3		24.4
																																-120.849	37.0873		24.4
																																-120.846	37.4947		24.4
																																-120.818	37.4686		24.4
																																-117.404	34.2047		24.4
																																-117.396	34.1806		24.4
																																-117.323	34.1852		24.4
																																-117.322	34.1818		24.4
																																-117.322	34.1849		24.4
																																-117.322	34.1862		24.4
																																-117.321	34.1866		24.4
																																-117.315	34.1836		24.4
																																-117.341	34.0382		24.4
																																-111.495	32.7161		24.4
																																-120.547	37.6351		24.5
																																-121.753	39.1599		24.5
																																-121.306	39.0564		24.5
																																-117.108	34.1083		24.5
																																-111.705	33.074		24.5
																																-112.936	33.4936		24.5
																																-112.902	33.4592		24.5
																																-120.397	37.1835		24.6
																																-120.397	37.1836		24.6
																																-120.723	37.3869		24.6
																																-120.503	36.8903		24.6
																																-117.31	34.0868		24.6
																																-120.397	37.2407		24.7
																																-116.971	33.67		24.7
																																-117.114	33.8875		24.7
																																-117.289	34.1083		24.7
																																-112.233	33.5667		24.7
																																-120.264	37.1189		24.8
																																-120.455	36.8589		24.8
																																-112.486	33.3775		24.8
																																-121.971	39.8792		24.9
																																-121.978	40.4131		24.9
																																-114.433	36.5333		24.9
																																-117.125	34.0958		24.9
																																-115.562	32.7919		25
																																-115.55	32.7833		25
																																-115.53	32.7309		25
																																-115.569	32.8476		25
																																-120.18	36.8153		25.1
																																-116.102	35.1431		25.1
																																-118.196	36.8021		25.2
																																-122.178	39.9278		25.2
																																-119.318	36.7172		25.2
																																-120.06	36.9644		25.2
																																-120.189	36.6066		25.2
																																-116.895	33.7636		25.2
																																-115.529	32.9786		25.2
																																-115.626	33.0397		25.2
																																-114.755	32.72		25.2
																																-120.063	36.6039		25.3
																																-115.391	32.6936		25.3
																																-122.492	40.5993		25.4
																																-119.992	36.8153		25.4
																																-119.969	36.8153		25.4
																																-119.918	36.7258		25.4
																																-120.097	36.5317		25.4
																																-116.55	33.833		25.4
																																-115.397	32.8064		25.4
																																-115.373	32.815		25.4
																																-119.643	36.3188		25.5
																																-119.419	36.3511		25.5
																																-115.417	33.0333		25.5
																																-119.772	36.7056		25.6
																																-119.833	36.6667		25.6
																																-119.771	36.7478		25.6
																																-119.699	36.7576		25.6
																																-119.74	35.7322		25.6
																																-119.782	36.3008		25.7
																																-119.617	35.7458		25.7
																																-115.556	33.341		25.7
																																-114.634	32.7394		25.7
																																-119.559	36.0981		25.8
																																-119.456	35.1425		25.8
																																-119.476	35.9891		25.8
																																-119.476	35.9963		25.8
																																-115.737	33.4617		25.8
																																-119.34	35.5942		25.9
																																-116.175	33.7		25.9
																																-114.624	32.7253		25.9
																																-114.617	32.7167		25.9
																																-119.833	36.0333		26
																																-116.233	33.7333		26
																																-114.467	32.7394		26
																																-119.271	35.8842		26.1
																																-114.142	34.2883		26.1
																																-114.436	34.085		26.2
																																-119.228	35.6781		26.4
																																-119.363	35.3137		26.4
																																-94.6041	32.5166		26.5
																																-94.8331	30.9106		26.5
																																-94.8261	30.9814		26.7
																																-118.987	35.626		27.1
																																-118.667	35.3333		27.4
																																-119.018	35.3733		27.4
																																-118.717	35.2192		27.5
																																-115.682	32.6788		28.5
																																-115.561	32.6625		28.8
																																-115.659	32.7896		29
[truncated: 54 more columns]

## Sheet: Crop_percentiles
Table S…
	Mean annual temperature		Mean diurnal range		Isothermality		Temperature seasonality		Max temp warmest month		Min temp coldest month		Temperature annual range		Mean temperature wettest quarter		Mean temp of driest quarter		Mean temp warmest quarter		Mean temp coldest quarter		Annual precipitation		Precipitation in wettest month		Precipitation in driest month		Precipitation Seasonality		Precipitation in wettest quarter		Precipitation in driest quarter		Precipitation in warmest quarter		Precipitation in coldest quarter		Bulk density		Cation Exchange Capacity		Percent Clay		Organic Carbon		pH in H2O		Percent Silt
	Crop	Wild	Crop	Wild	Crop	Wild	Crop	Wild	Crop	Wild	Crop	Wild	Crop	Wild	Crop	Wild	Crop	Wild	Crop	Wild	Crop	Wild	Crop	Wild	Crop	Wild	Crop	Wild	Crop	Wild	Crop	Wild	Crop	Wild	Crop	Wild	Crop	Wild	Crop	Wild	Crop	Wild	Crop	Wild	Crop	Wild	Crop	Wild	Crop
2.5 percentile	2.3	3.6	11.7	10.2	0.23	0.27	83.429	35.019	25.9	24.24	-23.6	-19.29	39.37	22.22	15.99	-1.4	-15.41	-10.19	17.8	14.7	-15.5	-11.6	385.9	129	68	18.1	7	0	0.52	0.16	183.9	48	24	2	162	3	25	25	1434.15	1347.06	14.95	12.1721	0.18045	0.15705	4.2	2.37054	6.726	5.73108	0.271
97.5 percentile	14.1	22.59	16.9	18.4	0.401	0.54	130.073	118.797	33.91	40.5	-5.98	7.49	50	47.7	22.52	27.39	3.08	25.59	24.51	30.89	3.08	14.2	615.1	1158.8	103.1	155.9	16	66.9	0.7	0.939	275.3	397.9	58.1	225.9	262	325.9	61	389.3	1630.16	1715.95	33.53	32.0673	0.28855	0.366011	22.72	22.3524	7.89	8.37397	0.441
		bio1		bio2		bio3		bio4		bio5		bio6		bio7		bio8		bio9		bio10		bio11		bio12		bio13		b14		bio15		bio16		bio17		bio18		bio19		bio20		bio21		bio22		bio23		bio24
[truncated: 3 more columns]
